# Supplementary material for: 2,2-Dimethyl-N,N′-bis­(4-nitro­benzyl­idene)propane-1,3-diamine
Source: Acta Crystallogr Sect E Struct Rep Online. 2008 Nov 13;64(Pt 12):o2335. doi: 10.1107/S1600536808037033 (PMC2960098; doi:10.1107/S1600536808037033)
Supplement: Supplementary file 2 [file e-64-o2335-Isup2.hkl]

# 
# h,k,l, Fc-squared, Fo-squared, sigma(Fo-squared) and status flag 
# 
data_I
_shelx_title ' 4ndm_0m in P2(1)/c (100K)' 
_shelx_refln_list_code          4 
_shelx_F_calc_maximum      299.49 
_exptl_crystal_F_000       776.00 
_reflns_d_resolution_high  0.6604 
 
loop_ 
 _symmetry_equiv_pos_as_xyz 
 'x, y, z' 
 '-x, y+1/2, -z+1/2' 
 '-x, -y, -z' 
 'x, -y-1/2, z-1/2' 
 
_cell_length_a     7.8219 
_cell_length_b    19.9716 
_cell_length_c    12.0125 
_cell_angle_alpha  90.000 
_cell_angle_beta   92.831 
_cell_angle_gamma  90.000 
 
_shelx_F_squared_multiplier     1.000 
 
loop_ 
 _refln_index_h 
 _refln_index_k 
 _refln_index_l 
 _refln_F_squared_calc 
 _refln_F_squared_meas 
 _refln_F_squared_sigma 
 _refln_observed_status 
   2   0   0      440.05      435.04     13.14 o 
   3   0   0       17.04       29.28      2.85 o 
   4   0   0     3697.72     3877.50     50.48 o 
   5   0   0        5.02        7.86      2.82 o 
   6   0   0        0.26       -2.25      2.25 o 
   7   0   0      917.79      927.74     21.53 o 
   8   0   0      518.96      519.45     32.44 o 
   9   0   0        1.68       15.99     15.79 o 
  10   0   0       86.83       83.85     15.64 o 
  11   0   0       77.20       72.14     16.71 o 
   1   1   0      467.71      488.88      9.85 o 
   2   1   0      426.37      420.04      6.64 o 
   3   1   0        3.48        2.98      1.41 o 
   4   1   0      683.57      755.39     10.55 o 
   5   1   0      353.45      377.58      7.71 o 
   6   1   0       24.34       33.72      3.26 o 
   7   1   0        2.85        0.20      2.19 o 
   8   1   0        0.00        9.56      4.74 o 
   9   1   0       44.46       37.63      7.80 o 
  10   1   0       32.76       31.56      8.23 o 
  11   1   0        0.42        0.92      6.94 o 
   0   2   0     6016.67     5931.77    140.20 o 
   1   2   0     1623.23     1610.96     29.43 o 
   2   2   0     5347.58     5453.03     51.76 o 
   3   2   0     1809.20     1720.74     24.78 o 
   4   2   0     3056.68     3067.84     31.63 o 
   5   2   0      135.33      142.40      5.66 o 
   6   2   0      520.21      534.13     11.02 o 
   7   2   0       71.14       78.71      5.43 o 
   8   2   0      256.54      261.76     12.24 o 
   9   2   0        0.09       -1.32      4.00 o 
  10   2   0       35.93       30.32     11.48 o 
  11   2   0      126.61      142.71     15.37 o 
   1   3   0    19114.00    17484.95    284.37 o 
   2   3   0     8711.53     8904.22     82.61 o 
   3   3   0      514.07      486.84      8.05 o 
   4   3   0      348.74      366.69      8.18 o 
   5   3   0      252.14      269.89      7.76 o 
   6   3   0     1166.12     1174.00     17.65 o 
   7   3   0      268.69      275.45      8.94 o 
   8   3   0      126.70      115.50      8.77 o 
   9   3   0       54.36       51.81      7.37 o 
  10   3   0      117.97      103.90     12.02 o 
  11   3   0       32.41       21.06      9.00 o 
   0   4   0     2235.90     2173.84     44.17 o 
   1   4   0      704.52      666.36     32.77 o 
   2   4   0      271.89      261.47      5.14 o 
   3   4   0      193.11      224.79      5.25 o 
   4   4   0      755.12      658.43     12.34 o 
   5   4   0      641.35      700.92     13.08 o 
   6   4   0      314.57      305.06      8.35 o 
   7   4   0        2.82        6.42      2.86 o 
   8   4   0       21.07       27.17      6.28 o 
   9   4   0       75.25       63.32      7.70 o 
  10   4   0        0.17       -1.49      4.97 o 
  11   4   0        2.18       16.00      8.07 o 
   1   5   0      203.23      204.12     22.13 o 
   2   5   0      395.39      401.85      6.74 o 
   3   5   0        6.06        5.80      1.68 o 
   4   5   0      116.16      110.52      5.16 o 
   5   5   0      383.90      351.31     10.46 o 
   6   5   0       26.96       31.18      4.05 o 
   7   5   0        7.47        7.07      3.36 o 
   8   5   0       98.69       97.62      8.51 o 
   9   5   0      140.77      162.72     11.05 o 
  10   5   0       95.57       93.75      9.70 o 
  11   5   0       24.81       12.18      8.29 o 
   0   6   0     3285.26     2948.34     52.84 o 
   1   6   0      404.05      395.66      9.79 o 
   2   6   0     2383.90     2389.24     23.57 o 
   3   6   0      674.87      692.85     10.65 o 
   4   6   0      529.33      531.49     10.99 o 
   5   6   0      546.21      531.61     12.13 o 
   6   6   0       27.56       16.97      4.44 o 
   7   6   0      664.48      685.46     18.81 o 
   8   6   0        2.44       -3.40      3.40 o 
   9   6   0       28.72       36.03      7.38 o 
  10   6   0       45.74       40.91      8.03 o 
  11   6   0       22.52       17.53     10.31 o 
   1   7   0      372.64      361.84      7.33 o 
   2   7   0      120.51      126.40      3.66 o 
   3   7   0       11.09       16.37      2.22 o 
   4   7   0      190.08      234.53      6.23 o 
   5   7   0      253.99      254.92      8.41 o 
   6   7   0      187.53      186.82      8.33 o 
   7   7   0      213.10      214.08      9.55 o 
   8   7   0       42.79       41.44      6.17 o 
   9   7   0        0.59        2.58      4.65 o 
  10   7   0        6.15        4.26      5.32 o 
  11   7   0        3.43        2.94     10.67 o 
   0   8   0      223.98      274.30     10.54 o 
   1   8   0      691.41      650.53     10.91 o 
   2   8   0       21.72       44.90      3.68 o 
   3   8   0      949.03     1039.04     14.49 o 
   4   8   0       42.33       55.78      4.60 o 
   5   8   0        5.33        1.68      3.10 o 
   6   8   0      543.94      557.88     21.15 o 
   7   8   0       84.85       74.60      9.85 o 
   8   8   0       71.95       61.46      7.63 o 
   9   8   0        4.67        6.57      5.14 o 
  10   8   0        2.46        0.53      5.19 o 
  11   8   0       15.91       26.71     10.76 o 
   1   9   0     1103.79     1187.23     16.99 o 
   2   9   0      520.99      587.17     10.52 o 
   3   9   0       83.47       92.30      4.05 o 
   4   9   0      128.59      149.87      5.41 o 
   5   9   0      710.78      684.07     14.43 o 
   6   9   0       23.36       13.21      3.55 o 
   7   9   0       30.25       29.03      5.07 o 
   8   9   0        2.09        4.48      4.07 o 
   9   9   0       50.16       53.97      7.34 o 
  10   9   0        4.01        4.35      6.89 o 
  11   9   0        9.58        2.49      8.12 o 
   0  10   0     6769.65     7363.20    100.39 o 
   1  10   0       27.56       37.51      3.15 o 
   2  10   0      827.58      806.22     12.39 o 
   3  10   0      325.64      324.41      8.11 o 
   4  10   0        0.83        4.04      2.09 o 
   5  10   0       15.08       10.09      3.08 o 
   6  10   0      850.37      829.43     17.47 o 
   7  10   0        0.16        3.98      4.32 o 
   8  10   0       29.48       23.32      5.22 o 
   9  10   0        7.51       11.61      9.62 o 
  10  10   0        7.92        6.46      7.08 o 
  11  10   0        8.99        9.19      8.12 o 
   1  11   0       41.99       36.86      2.84 o 
   2  11   0      829.41      767.88     11.36 o 
   3  11   0       35.87       36.71      3.48 o 
   4  11   0        5.27        6.14      2.32 o 
   5  11   0       53.71       48.83      4.91 o 
   6  11   0        0.91       -1.44      3.18 o 
   7  11   0      145.10      137.56      9.67 o 
   8  11   0       23.35       19.83      6.53 o 
   9  11   0        0.77        5.38      5.94 o 
  10  11   0       53.08       30.71      8.82 o 
  11  11   0       33.86       42.70     12.23 o 
   0  12   0        2.29       -1.98      2.11 o 
   1  12   0       25.18       30.53      2.79 o 
   2  12   0      113.25      123.96      4.66 o 
   3  12   0      102.38      119.50      6.23 o 
   4  12   0      306.96      301.92     10.20 o 
   5  12   0      313.77      281.13     10.97 o 
   6  12   0       92.10       74.31      9.00 o 
   7  12   0        1.53        0.53      5.08 o 
   8  12   0      111.61      107.60     14.67 o 
   9  12   0       16.11       29.72      7.92 o 
  10  12   0        0.26        2.76      7.18 o 
   1  13   0       56.90       80.87      4.11 o 
   2  13   0     1073.74     1079.92     14.83 o 
   3  13   0      556.39      557.41     16.93 o 
   4  13   0      485.22      518.69     15.46 o 
   5  13   0      325.46      312.84     14.43 o 
   6  13   0        0.99        1.06      4.57 o 
   7  13   0       78.84      102.19     11.32 o 
   8  13   0       60.10       52.03      9.61 o 
   9  13   0        8.80       19.48      7.63 o 
  10  13   0        4.91       11.02      7.46 o 
   0  14   0      373.73      390.02      9.82 o 
   1  14   0      107.00      115.93      4.88 o 
   2  14   0      192.28      194.06      9.48 o 
   3  14   0      286.02      284.16     10.70 o 
   4  14   0      324.99      277.99     11.67 o 
   5  14   0      382.06      366.57     14.92 o 
   6  14   0        4.13        8.71      5.77 o 
   7  14   0      101.98       95.35     11.18 o 
   8  14   0      119.87      130.73     15.11 o 
   9  14   0        0.41        5.81      7.67 o 
  10  14   0        0.15        3.90      7.38 o 
   1  15   0       10.74       10.34      2.35 o 
   2  15   0      130.94      146.31      6.96 o 
   3  15   0      240.61      213.74     12.65 o 
   4  15   0        0.48       -3.15      3.15 o 
   5  15   0       21.44       16.85      5.03 o 
   6  15   0        9.55       18.71      5.97 o 
   7  15   0       95.89       95.67     10.07 o 
   8  15   0       35.30       34.23      8.23 o 
   9  15   0        0.70        6.69      6.35 o 
  10  15   0       81.23       75.18     16.67 o 
   0  16   0       26.26       16.65      5.52 o 
   1  16   0       51.65       53.43      4.16 o 
   2  16   0      195.24      215.64      8.60 o 
   3  16   0     1390.84     1367.89     27.23 o 
   4  16   0       26.44       22.62      5.11 o 
   5  16   0       89.73       90.96      8.76 o 
   6  16   0      124.82      137.06     11.04 o 
   7  16   0     1043.97     1006.05     27.43 o 
   8  16   0       21.91       24.84      8.39 o 
   9  16   0       53.21       78.46     10.60 o 
  10  16   0       36.17       42.50     21.79 o 
   1  17   0        1.43       -2.55      2.55 o 
   2  17   0      174.84      154.85      8.68 o 
   3  17   0        1.60        2.28      3.32 o 
   4  17   0      244.13      235.72     20.32 o 
   5  17   0      142.27      152.55     10.98 o 
   6  17   0      758.58      721.34     37.02 o 
   7  17   0      106.40      109.36     11.28 o 
   8  17   0      179.53      225.41     25.14 o 
   9  17   0       37.08       44.66     13.65 o 
   0  18   0       31.62       24.32      6.68 o 
   1  18   0       77.05       59.49      8.23 o 
   2  18   0       17.70       17.72      5.35 o 
   3  18   0      120.16      115.85      9.76 o 
   4  18   0       84.54       72.44      8.52 o 
   5  18   0       36.16       39.83      6.76 o 
   6  18   0      154.18      166.07     19.60 o 
   7  18   0       22.90       33.51      7.44 o 
   8  18   0       14.84       20.30      8.08 o 
   9  18   0        1.09       24.10     12.92 o 
   1  19   0        0.38        4.26      3.96 o 
   2  19   0      523.06      517.64     19.36 o 
   3  19   0      144.90      157.74     19.18 o 
   4  19   0      136.53      148.13     10.36 o 
   5  19   0      147.31      156.34     11.45 o 
   6  19   0       60.64       67.27      8.77 o 
   7  19   0       15.98       21.32      7.57 o 
   8  19   0        1.34        6.68      7.42 o 
   9  19   0       56.29       65.91     21.24 o 
   0  20   0      456.53      377.34     28.04 o 
   1  20   0      447.38      443.19     21.59 o 
   2  20   0        0.04        3.58      8.51 o 
   3  20   0        5.61        4.42      4.41 o 
   4  20   0        7.56        7.29      5.40 o 
   5  20   0        7.49        9.01      4.83 o 
   6  20   0        0.35        4.96      5.08 o 
   7  20   0        9.80       16.93      7.44 o 
   8  20   0       60.82       86.32     12.61 o 
   1  21   0       22.70        9.25      8.70 o 
   2  21   0      334.77      343.55     16.66 o 
   3  21   0       18.06       32.42      7.01 o 
   4  21   0       52.27       62.12      9.54 o 
   5  21   0        3.66       22.04     10.19 o 
   6  21   0       78.48       80.28     13.75 o 
   7  21   0       39.22       49.59     10.41 o 
   8  21   0       12.94       21.31     17.23 o 
   0  22   0      138.98      115.37     19.59 o 
   1  22   0        0.98        2.21      4.85 o 
   2  22   0        0.16       -1.70      5.05 o 
   3  22   0        0.80        4.20      4.56 o 
   4  22   0        1.03        1.17      5.15 o 
   5  22   0       24.50       16.91      7.48 o 
   6  22   0        0.86       17.99     10.13 o 
   7  22   0        1.47        6.45      9.19 o 
   8  22   0        5.54       18.58     14.44 o 
   1  23   0       64.05       35.06      8.87 o 
   2  23   0        2.33        1.01      5.43 o 
   3  23   0        0.84        2.15      5.13 o 
   4  23   0       23.92       16.19      6.93 o 
   5  23   0       24.66       25.97      8.36 o 
   6  23   0       12.50       15.00      9.46 o 
   7  23   0        7.16       24.58     13.34 o 
   0  24   0       98.26       91.89     18.66 o 
   1  24   0       36.40       24.37     12.75 o 
   2  24   0        2.76        1.02      5.40 o 
   3  24   0       93.69      122.99     15.44 o 
   4  24   0      394.54      394.97     21.62 o 
   5  24   0       83.58      134.51     14.58 o 
   6  24   0        1.91       12.41     22.80 o 
   7  24   0       11.81       54.73     16.47 o 
   1  25   0        1.70        6.88      6.66 o 
   2  25   0        4.05       12.12      7.61 o 
   3  25   0        4.07        3.86     10.73 o 
   4  25   0        2.15        1.32      6.76 o 
   5  25   0       47.49       79.05     14.42 o 
   6  25   0       38.73       46.29     11.87 o 
   0  26   0       48.39       37.84     14.78 o 
   1  26   0       12.68       15.12      7.81 o 
   2  26   0        6.66        4.11      7.14 o 
   3  26   0        0.51       11.45      8.15 o 
   4  26   0        5.45        9.06      7.61 o 
   5  26   0       42.76       25.95     14.19 o 
   6  26   0        6.65       41.13     14.36 o 
   1  27   0       66.59       90.36     19.76 o 
   2  27   0        7.69       10.61      7.40 o 
   3  27   0       51.37       47.42     11.72 o 
   4  27   0       56.44       78.79     15.50 o 
   5  27   0       61.30       79.00     32.77 o 
   0  28   0        0.33        6.59     11.65 o 
   1  28   0        9.86       23.20     13.39 o 
   2  28   0        0.05       -3.49      7.28 o 
   3  28   0       75.25       91.29     15.52 o 
   4  28   0       31.02       34.58     13.56 o 
   1  29   0        4.22       11.79      8.55 o 
   2  29   0       74.77       71.01     26.22 o 
   3  29   0        5.21        4.52     11.70 o 
   0  30   0      259.10      301.08     35.72 o 
   1  30   0        6.61       26.51     10.93 o 
 -11   1   1        9.46        2.19      6.91 o 
 -10   1   1      141.93      116.07     12.25 o 
  -9   1   1       22.19       18.44      5.25 o 
  -8   1   1        3.27        0.56      3.65 o 
  -7   1   1      413.27      396.98     11.66 o 
  -6   1   1        9.68        9.43      2.63 o 
  -5   1   1     1078.76     1010.36     15.08 o 
  -4   1   1      591.28      531.29      9.23 o 
  -3   1   1      162.09      151.64      4.75 o 
  -2   1   1      762.54      724.81     12.16 o 
  -1   1   1       24.96       15.96      4.05 o 
   1   1   1        8.50       -1.26      1.26 o 
   2   1   1     3500.31     3706.76     40.48 o 
   3   1   1      791.82      751.44      8.90 o 
   4   1   1      379.74      395.13      7.96 o 
   5   1   1        0.97        0.06      1.68 o 
   6   1   1        5.26        6.59      2.99 o 
   7   1   1      654.06      646.25     13.28 o 
   8   1   1       70.05       81.62     10.79 o 
   9   1   1       62.19       74.72     16.05 o 
  10   1   1        0.06       -5.88      6.42 o 
  11   1   1       25.11       38.13     11.47 o 
 -11   2   1       13.91       21.31      8.97 o 
 -10   2   1      273.77      247.93     18.79 o 
  -9   2   1       19.23       13.53      5.18 o 
  -8   2   1        3.75        2.49      3.70 o 
  -7   2   1       59.09       55.72      5.96 o 
  -6   2   1        7.23        8.15      2.24 o 
  -5   2   1      396.22      399.76      9.71 o 
  -4   2   1      125.34      127.17      6.49 o 
  -3   2   1      150.82      135.85      4.10 o 
  -2   2   1       12.97       26.71      2.59 o 
  -1   2   1       91.06       97.38      7.43 o 
   0   2   1     1464.88     1395.27     24.99 o 
   1   2   1      113.91      118.99      4.60 o 
   2   2   1     3495.42     3771.86     40.68 o 
   3   2   1       86.52      106.69      6.07 o 
   4   2   1       25.35       37.23      2.91 o 
   5   2   1       43.49       40.19      3.43 o 
   6   2   1      387.99      407.98     11.80 o 
   7   2   1       26.30       25.43      3.94 o 
   8   2   1        0.04        2.05      4.90 o 
   9   2   1       79.26       81.86      9.94 o 
  10   2   1       17.20        4.73      6.63 o 
  11   2   1       51.80       29.94     13.13 o 
 -11   3   1       99.63      116.30     15.79 o 
 -10   3   1      370.37      375.51     16.54 o 
  -9   3   1      204.86      211.09     12.64 o 
  -8   3   1       13.56       13.11      4.49 o 
  -7   3   1       94.87       85.54      7.37 o 
  -6   3   1      633.49      618.93     13.23 o 
  -5   3   1     1272.47     1258.47     18.88 o 
  -4   3   1      497.00      481.05      9.25 o 
  -3   3   1       35.12       43.86      2.86 o 
  -2   3   1      113.81      109.38      4.25 o 
  -1   3   1    26781.93    25062.45    334.68 o 
   0   3   1     2009.90     1918.98     49.74 o 
   1   3   1      216.73      223.26      7.22 o 
   2   3   1    21154.78    21734.14    239.08 o 
   3   3   1     3438.63     3535.30     37.75 o 
   4   3   1        6.80        9.64      1.82 o 
   5   3   1       72.01       68.08      4.15 o 
   6   3   1       50.61       51.60      4.34 o 
   7   3   1       50.83       52.65      4.92 o 
   8   3   1       24.64       22.72      5.14 o 
   9   3   1       67.62       60.14     12.78 o 
  10   3   1       14.89        7.22      6.68 o 
  11   3   1        7.12       16.40      8.65 o 
 -11   4   1      215.32      209.98     22.67 o 
 -10   4   1      143.92      121.31     10.90 o 
  -9   4   1       23.99       19.55      5.62 o 
  -8   4   1       18.93       13.11      5.23 o 
  -7   4   1        3.07        7.03      4.43 o 
  -6   4   1      320.79      313.01     15.75 o 
  -5   4   1      329.04      378.34      9.86 o 
  -4   4   1       20.41       21.15      3.21 o 
  -3   4   1      698.52      690.80     10.61 o 
  -2   4   1     8961.61     9046.12     92.53 o 
  -1   4   1       41.01       36.43      1.57 o 
   0   4   1      230.81      216.20     10.89 o 
   1   4   1     3004.84     2947.81     72.55 o 
   2   4   1      240.80      279.36      6.92 o 
   3   4   1      130.89      121.67      6.32 o 
   4   4   1     2290.36     2472.91     28.32 o 
   5   4   1      514.26      572.08     10.70 o 
   6   4   1      307.13      312.26      8.51 o 
   7   4   1       27.84       29.27      4.63 o 
   8   4   1       33.94       27.75      5.72 o 
   9   4   1        5.44        0.73      4.62 o 
  10   4   1       33.20       45.23      9.16 o 
  11   4   1       91.56       65.36     13.45 o 
 -11   5   1        0.09       -3.93      6.25 o 
 -10   5   1        3.06        1.10      5.63 o 
  -9   5   1       26.93       20.26      5.49 o 
  -8   5   1       16.46       16.26      5.08 o 
  -7   5   1       14.46       17.05      3.83 o 
  -6   5   1        8.57        6.79      2.86 o 
  -5   5   1      873.61      918.86     16.64 o 
  -4   5   1     1479.83     1571.38     22.23 o 
  -3   5   1      732.11      836.02     12.37 o 
  -2   5   1      376.15      386.00      6.63 o 
  -1   5   1      129.86      116.26      2.93 o 
   0   5   1       13.18       10.00      2.92 o 
   1   5   1      149.54      144.98      6.90 o 
   2   5   1       55.72       69.63      3.31 o 
   3   5   1     1210.70     1188.81     15.45 o 
   4   5   1      627.42      612.83     10.67 o 
   5   5   1        0.62        1.24      1.91 o 
   6   5   1      140.15      168.13      6.71 o 
   7   5   1      693.26      714.29     22.08 o 
   8   5   1       61.07       52.09      6.84 o 
   9   5   1       13.46       20.10      5.72 o 
  10   5   1        1.60       -5.05      5.05 o 
  11   5   1       10.04       14.67      8.45 o 
 -11   6   1      171.41      159.67     13.26 o 
 -10   6   1       72.62       68.04      9.22 o 
  -9   6   1       34.09       31.80      6.54 o 
  -8   6   1       22.41       21.70      5.07 o 
  -7   6   1       49.63       52.74      5.26 o 
  -6   6   1      348.16      322.67     11.03 o 
  -5   6   1       28.14       26.27      3.66 o 
  -4   6   1      592.68      590.52     11.70 o 
  -3   6   1        7.09        6.43      1.39 o 
  -2   6   1       28.08       34.48      2.77 o 
  -1   6   1       28.93       32.44      1.99 o 
   0   6   1      255.29      272.58      7.57 o 
   1   6   1     1079.12     1077.38     15.76 o 
   2   6   1      825.27      869.27     12.85 o 
   3   6   1     1772.99     2026.61     23.41 o 
   4   6   1      385.21      392.36      8.34 o 
   5   6   1      161.08      161.29      5.97 o 
   6   6   1      382.15      387.08      9.54 o 
   7   6   1      140.85      138.24      8.14 o 
   8   6   1      114.98       89.85      8.07 o 
   9   6   1        2.56       -1.31      5.45 o 
  10   6   1        6.29       -4.88      4.88 o 
  11   6   1      102.16      124.14     13.70 o 
 -11   7   1       41.74       36.61      9.97 o 
 -10   7   1       41.53       39.87      7.66 o 
  -9   7   1       23.94       21.36      5.63 o 
  -8   7   1       27.80       25.95      5.39 o 
  -7   7   1       44.39       36.22      6.06 o 
  -6   7   1      110.59      113.94      7.25 o 
  -5   7   1      916.11      866.09     16.16 o 
  -4   7   1       78.59       75.39      4.57 o 
  -3   7   1      168.20      192.12      5.04 o 
  -2   7   1      309.49      325.09      6.20 o 
  -1   7   1        4.94        4.37      1.30 o 
   0   7   1       39.57       36.30      2.63 o 
   1   7   1      775.77      820.48     20.07 o 
   2   7   1        0.02       -0.63      1.25 o 
   3   7   1        0.23        0.98      1.56 o 
   4   7   1        0.49        0.39      1.70 o 
   5   7   1      341.12      327.67      8.35 o 
   6   7   1        5.80        2.98      2.61 o 
   7   7   1       30.72       32.53      5.14 o 
   8   7   1      197.08      220.29     15.34 o 
   9   7   1       23.17       24.34      6.06 o 
  10   7   1        5.99       12.70      5.97 o 
  11   7   1       26.48       36.51      8.64 o 
 -11   8   1        0.00       -1.85      7.18 o 
 -10   8   1       26.95       22.12      8.14 o 
  -9   8   1       31.34       47.67      7.30 o 
  -8   8   1       14.98       15.97      4.73 o 
  -7   8   1       20.00       10.47      3.68 o 
  -6   8   1      151.80      131.41      7.40 o 
  -5   8   1        2.09        0.83      2.18 o 
  -4   8   1       14.74       16.64      2.83 o 
  -3   8   1      456.17      444.49      7.64 o 
  -2   8   1     1201.66     1373.08     14.90 o 
  -1   8   1      764.90      790.33     12.78 o 
   0   8   1      635.85      692.93     11.39 o 
   1   8   1     1255.77     1424.00     23.15 o 
   2   8   1        0.95        0.86      1.32 o 
   3   8   1       85.98      103.19      4.30 o 
   4   8   1       51.70       43.59      3.48 o 
   5   8   1       93.54       91.46      5.84 o 
   6   8   1      180.14      179.61      9.80 o 
   7   8   1      105.38       86.37      7.35 o 
   8   8   1      114.77      116.77      9.11 o 
   9   8   1       50.10       54.65      7.76 o 
  10   8   1       12.30        6.61      5.61 o 
  11   8   1        1.47        3.23      8.02 o 
 -11   9   1        0.07       -5.10      7.47 o 
 -10   9   1       31.48       27.62      8.41 o 
  -9   9   1        6.89       -1.66      5.30 o 
  -8   9   1        4.50        4.15      4.09 o 
  -7   9   1      498.68      515.03     19.75 o 
  -6   9   1      223.87      236.92      9.12 o 
  -5   9   1        0.22        0.79      2.40 o 
  -4   9   1       10.84       20.29      3.08 o 
  -3   9   1        6.22        1.90      1.44 o 
  -2   9   1        3.52        2.59      2.50 o 
  -1   9   1       53.10       50.48      3.12 o 
   0   9   1     1795.54     1870.52     24.12 o 
   1   9   1      162.71      207.99      9.97 o 
   2   9   1     2228.33     2120.49     90.94 o 
   3   9   1        4.46        3.41      2.06 o 
   4   9   1      377.99      383.31      9.00 o 
   5   9   1        8.18       12.67      4.09 o 
   6   9   1        0.01        0.82      3.73 o 
   7   9   1       45.63       44.27      5.91 o 
   8   9   1      178.36      211.15     13.09 o 
   9   9   1       61.72       49.95      7.58 o 
  10   9   1        6.19        0.22      5.63 o 
  11   9   1        4.40        1.78     17.23 o 
 -11  10   1        0.28        8.20      8.00 o 
 -10  10   1       29.80       17.51      9.87 o 
  -9  10   1       32.96       24.00      7.77 o 
  -8  10   1       43.78       30.73      6.80 o 
  -7  10   1       20.79       11.96      5.54 o 
  -6  10   1      307.46      296.04     10.10 o 
  -5  10   1      422.95      431.18     11.25 o 
  -4  10   1      609.60      624.37     11.67 o 
  -3  10   1        0.10       -1.31      1.31 o 
  -2  10   1        0.25       -0.62      1.53 o 
  -1  10   1       71.54       92.41      4.59 o 
   0  10   1      129.61      159.19      5.47 o 
   1  10   1     1286.47     1420.80     19.54 o 
   2  10   1     1153.92     1208.22     19.77 o 
   3  10   1       68.27       79.01      4.50 o 
   4  10   1      164.29      181.54      6.36 o 
   5  10   1       45.05       48.19      4.92 o 
   6  10   1     1069.38     1112.12     23.58 o 
   7  10   1        3.18        4.58      3.56 o 
   8  10   1        2.85        6.73      4.42 o 
   9  10   1      227.97      243.72     12.96 o 
  10  10   1        7.18       11.21      7.18 o 
  11  10   1        1.19       14.55     11.22 o 
 -11  11   1       14.96       12.21     10.35 o 
 -10  11   1       15.98       17.04      8.19 o 
  -9  11   1        0.04       -4.20      5.48 o 
  -8  11   1      107.34      112.33     11.18 o 
  -7  11   1       59.35       53.76      8.55 o 
  -6  11   1       81.17       79.60      7.60 o 
  -5  11   1        5.32        1.14      2.64 o 
  -4  11   1       82.69       62.69      4.36 o 
  -3  11   1      725.42      686.25     10.94 o 
  -2  11   1       94.61       72.27      4.69 o 
  -1  11   1      866.28      979.32     15.18 o 
   0  11   1       15.22       16.65      2.70 o 
   1  11   1      149.41      149.38      5.31 o 
   2  11   1     1112.76     1164.26     19.70 o 
   3  11   1      135.69      146.58      6.04 o 
   4  11   1      539.24      575.08     12.53 o 
   5  11   1      119.43      129.74      7.00 o 
   6  11   1     1219.34     1198.54     26.93 o 
   7  11   1      440.16      436.47     15.12 o 
   8  11   1       15.32       12.07      4.97 o 
   9  11   1       19.32       28.27      8.65 o 
  10  11   1        0.36        3.48      7.95 o 
 -10  12   1      133.96      144.51     14.37 o 
  -9  12   1      131.34      126.91     11.61 o 
  -8  12   1       14.63       20.15      9.25 o 
  -7  12   1       63.84       52.09     13.69 o 
  -6  12   1      286.11      261.86     24.13 o 
  -5  12   1      682.48      655.25     15.90 o 
  -4  12   1     1300.01     1237.82     25.15 o 
  -3  12   1      460.00      487.30     10.54 o 
  -2  12   1      104.09       84.84      5.14 o 
  -1  12   1      116.48      183.32      6.94 o 
   0  12   1      475.20      488.89      7.99 o 
   1  12   1     3978.59     4184.24     47.96 o 
   2  12   1      106.54      108.16      6.31 o 
   3  12   1      165.37      199.48      7.90 o 
   4  12   1       77.67       67.28      5.04 o 
   5  12   1      198.86      208.32     10.05 o 
   6  12   1      890.48      868.41     20.64 o 
   7  12   1      412.27      364.50     16.94 o 
   8  12   1       41.40       38.45     11.30 o 
   9  12   1        8.79        1.47      5.63 o 
  10  12   1       11.53       17.71     11.78 o 
 -10  13   1        0.49        2.45      6.68 o 
  -9  13   1       21.34       19.87      8.94 o 
  -8  13   1       69.09       83.77      9.97 o 
  -7  13   1        0.43        1.53      4.52 o 
  -6  13   1      111.17      118.43      9.79 o 
  -5  13   1      514.27      492.88     16.86 o 
  -4  13   1     4686.25     4489.84     63.52 o 
  -3  13   1      172.58      186.12      7.86 o 
  -2  13   1      262.49      247.11      9.00 o 
  -1  13   1        4.07        1.51      1.74 o 
   0  13   1       68.97       60.00      3.48 o 
   1  13   1       34.50       45.49      4.49 o 
   2  13   1       48.92       73.77      4.76 o 
   3  13   1      172.02      184.23     10.02 o 
   4  13   1       70.89       98.62      6.96 o 
   5  13   1     1353.71     1338.57     25.75 o 
   6  13   1      411.74      409.18     25.68 o 
   7  13   1       64.58       93.88     10.71 o 
   8  13   1        7.23        9.14      5.63 o 
   9  13   1      102.59      108.79     11.58 o 
  10  13   1        2.50        9.04     16.55 o 
 -10  14   1        7.72        1.77      7.06 o 
  -9  14   1       87.63       72.71     10.51 o 
  -8  14   1      138.60      125.69     12.08 o 
  -7  14   1      171.08      153.40     11.91 o 
  -6  14   1       53.77       43.74      6.67 o 
  -5  14   1      210.56      220.99     11.80 o 
  -4  14   1      445.90      459.53     14.96 o 
  -3  14   1      661.90      656.58     15.07 o 
  -2  14   1      220.58      230.83     10.58 o 
  -1  14   1      114.60      106.64      5.10 o 
   0  14   1      109.27      115.25      5.75 o 
   1  14   1      229.21      258.14      7.59 o 
   2  14   1        6.70        4.74      2.06 o 
   3  14   1       83.61       98.74      5.40 o 
   4  14   1       82.89       71.93      8.00 o 
   5  14   1     1466.45     1555.13     35.01 o 
   6  14   1       67.19       49.53      7.99 o 
   7  14   1       82.85       78.79     15.13 o 
   8  14   1       12.46       10.20      6.45 o 
   9  14   1      122.32      144.26     15.08 o 
  10  14   1      117.75      147.75     20.55 o 
 -10  15   1       21.49       39.02      9.20 o 
  -9  15   1        2.99        5.74      6.48 o 
  -8  15   1        1.82        5.39      9.83 o 
  -7  15   1       47.12       36.02      7.17 o 
  -6  15   1       78.71       74.37     13.13 o 
  -5  15   1     1362.78     1330.16     29.12 o 
  -4  15   1       96.47       98.73      8.34 o 
  -3  15   1     1868.91     1788.44     32.33 o 
  -2  15   1      134.48      144.51      6.63 o 
  -1  15   1        3.33        0.89      2.03 o 
   0  15   1       56.81       57.34      4.08 o 
   1  15   1      108.09       84.53      5.44 o 
   2  15   1      219.56      227.56      8.11 o 
   3  15   1        4.96        4.02      2.84 o 
   4  15   1      330.23      307.72     12.21 o 
   5  15   1      376.26      360.44     26.75 o 
   6  15   1      136.68      117.12     11.60 o 
   7  15   1      734.60      740.88     25.57 o 
   8  15   1      108.77      112.58     12.90 o 
   9  15   1        1.63        5.08      8.79 o 
  10  15   1        1.69        9.16     10.54 o 
 -10  16   1       81.09      107.30     13.09 o 
  -9  16   1       39.44       56.75     14.13 o 
  -8  16   1       12.35       16.81      8.80 o 
  -7  16   1      318.48      311.83     21.69 o 
  -6  16   1      523.99      514.08     19.04 o 
  -5  16   1        2.48        3.24      4.24 o 
  -4  16   1      147.04      158.66     10.18 o 
  -3  16   1     1647.37     1562.38     30.18 o 
  -2  16   1      489.70      529.54     13.28 o 
  -1  16   1       66.07       57.21      4.36 o 
   0  16   1      476.33      459.79     10.11 o 
   1  16   1       50.52       95.79      8.35 o 
   2  16   1      247.29      261.71      8.84 o 
   3  16   1       77.01       74.22      6.90 o 
   4  16   1      155.21      173.95     12.30 o 
   5  16   1        6.14        5.08      4.86 o 
   6  16   1       62.45       72.05      9.83 o 
   7  16   1       32.47       29.91      8.04 o 
   8  16   1       33.20       38.46     16.39 o 
   9  16   1       66.61       50.18     31.37 o 
  -9  17   1       40.57       36.07      9.59 o 
  -8  17   1       28.75       22.34      7.91 o 
  -7  17   1       90.53       82.48      9.97 o 
  -6  17   1       32.06       32.99      6.78 o 
  -5  17   1      197.96      189.25     11.84 o 
  -4  17   1      259.44      273.55     12.74 o 
  -3  17   1       44.92       50.93      6.27 o 
  -2  17   1       91.99       94.11      6.51 o 
  -1  17   1        7.34        4.82      2.66 o 
   0  17   1      557.27      506.14     21.98 o 
   1  17   1       22.87       12.28      4.37 o 
   2  17   1       37.08       39.59      6.58 o 
   3  17   1      113.26      116.45     12.82 o 
   4  17   1       23.61       20.82      5.04 o 
   5  17   1       13.91       19.76      5.18 o 
   6  17   1       86.18       89.45      9.55 o 
   7  17   1       29.41       28.29      7.37 o 
   8  17   1       88.74      101.04     32.01 o 
   9  17   1       34.29       32.77     12.24 o 
  -9  18   1       26.76       15.41      8.37 o 
  -8  18   1      141.74      160.05     15.52 o 
  -7  18   1       79.22       95.79     11.05 o 
  -6  18   1       59.90       66.10      8.69 o 
  -5  18   1        4.51        5.08      4.57 o 
  -4  18   1       89.32       77.27      8.14 o 
  -3  18   1        7.16       10.43      4.04 o 
  -2  18   1        1.33        5.52      2.95 o 
  -1  18   1      517.03      452.12     17.05 o 
   0  18   1      276.28      265.81     22.64 o 
   1  18   1       15.03       10.09      4.27 o 
   2  18   1       31.96       27.00      6.05 o 
   3  18   1       21.81       19.47      5.65 o 
   4  18   1       61.98       60.54      9.46 o 
   5  18   1       89.64      101.84      9.47 o 
   6  18   1      150.31      156.36     11.85 o 
   7  18   1       14.93       10.89      6.32 o 
   8  18   1      140.99      124.55     17.50 o 
   9  18   1        0.26       17.84     10.73 o 
  -9  19   1       31.79       33.59     17.56 o 
  -8  19   1        4.77        5.64      7.18 o 
  -7  19   1       83.37       79.59     10.43 o 
  -6  19   1        0.83       -4.26      4.26 o 
  -5  19   1      155.34      163.18     12.19 o 
  -4  19   1      128.85      111.68     16.45 o 
  -3  19   1       70.20       75.16      7.70 o 
  -2  19   1        0.24        3.72      4.38 o 
  -1  19   1        1.96        2.61      4.31 o 
   0  19   1      392.20      325.05     24.49 o 
   1  19   1        7.16        2.64      3.94 o 
   2  19   1      478.48      445.88     17.67 o 
   3  19   1      187.06      202.08     14.78 o 
   4  19   1      108.70      118.54     11.80 o 
   5  19   1       91.44      100.23     11.62 o 
   6  19   1      228.69      244.73     14.38 o 
   7  19   1        2.43        7.82      6.14 o 
   8  19   1        1.37        0.89      8.68 o 
   9  19   1       66.15       74.08     15.68 o 
  -8  20   1       17.61        9.35      7.47 o 
  -7  20   1        7.72       11.55      6.90 o 
  -6  20   1       13.87       14.04      6.29 o 
  -5  20   1       55.97       47.96      8.55 o 
  -4  20   1       40.12       32.30      6.18 o 
  -3  20   1       64.35       38.19      7.45 o 
  -2  20   1      109.33      114.76     12.64 o 
  -1  20   1      105.59       79.17      9.21 o 
   0  20   1      131.81      121.16     12.86 o 
   1  20   1       14.46       14.08      6.18 o 
   2  20   1      253.81      268.86     14.98 o 
   3  20   1        0.92        2.85      4.45 o 
   4  20   1       24.22       12.89      5.89 o 
   5  20   1        6.11        3.71      5.38 o 
   6  20   1      326.66      369.27     16.92 o 
   7  20   1      151.72      191.38     20.06 o 
   8  20   1       15.39       26.24     10.31 o 
  -8  21   1       33.52       13.54      8.20 o 
  -7  21   1        5.27        5.18      6.58 o 
  -6  21   1        9.93       12.94      7.12 o 
  -5  21   1      165.87      154.08     14.33 o 
  -4  21   1       47.37       33.45      8.09 o 
  -3  21   1       78.01      103.17     19.30 o 
  -2  21   1      113.37      111.43     11.93 o 
  -1  21   1        7.30        0.45      7.59 o 
   0  21   1      407.04      335.31     38.85 o 
   1  21   1       36.41       37.47      8.69 o 
   2  21   1      140.73      114.73     22.78 o 
   3  21   1        2.06        1.02      4.59 o 
   4  21   1        8.94       11.60      6.14 o 
   5  21   1       24.38       25.32      8.06 o 
   6  21   1      132.39      152.05     15.42 o 
   7  21   1        0.56        8.02     13.09 o 
   8  21   1        0.83       21.95      9.93 o 
  -8  22   1       24.17       37.10      9.97 o 
  -7  22   1        0.55        6.22      6.43 o 
  -6  22   1        7.68        9.53      7.91 o 
  -5  22   1        7.63       12.77      7.15 o 
  -4  22   1       21.51       33.76      8.18 o 
  -3  22   1       44.39       46.15      8.61 o 
  -2  22   1       72.09       60.49      9.17 o 
  -1  22   1        3.39        3.60      5.24 o 
   0  22   1       52.72       47.68      9.73 o 
   1  22   1      283.98      275.33     19.43 o 
   2  22   1       66.08       59.19     10.43 o 
   3  22   1       69.69       79.84     21.17 o 
   4  22   1        1.83       -4.71      4.71 o 
   5  22   1       24.89       23.80      7.96 o 
   6  22   1       32.65       61.57     13.84 o 
   7  22   1        6.25       20.78     14.10 o 
   8  22   1        3.59       18.24     14.78 o 
  -7  23   1        0.02       13.73      8.51 o 
  -6  23   1        1.71        9.49     12.96 o 
  -5  23   1       24.91       20.51      8.62 o 
  -4  23   1        4.49        1.92      5.53 o 
  -3  23   1       49.43       59.66     10.26 o 
  -2  23   1       13.07       12.45      6.01 o 
  -1  23   1        0.90       -3.15      4.50 o 
   0  23   1        5.54        8.70      5.75 o 
   1  23   1       14.17        6.00      5.82 o 
   2  23   1        3.29        5.44      5.27 o 
   3  23   1       62.23       54.92     10.77 o 
   4  23   1      110.07      104.23     12.13 o 
   5  23   1        0.07        0.26      5.79 o 
   6  23   1        0.01       25.76     12.92 o 
   7  23   1        0.44       33.44     14.44 o 
  -7  24   1       34.23       64.90     16.22 o 
  -6  24   1       18.94       15.63      9.67 o 
  -5  24   1       71.63       69.29     11.72 o 
  -4  24   1        0.01        4.65      5.96 o 
  -3  24   1      102.08      113.40     12.73 o 
  -2  24   1        0.97       -4.21      4.94 o 
  -1  24   1       13.75       16.36      7.50 o 
   0  24   1       14.68       12.53      7.14 o 
   1  24   1        0.30        4.00      5.55 o 
   2  24   1       22.33        1.39      6.42 o 
   3  24   1       35.67       43.04     10.13 o 
   4  24   1        0.45       -2.40      6.15 o 
   5  24   1       26.28       19.13      7.87 o 
   6  24   1        1.41       16.98     12.75 o 
   7  24   1       15.05       17.31     12.84 o 
  -6  25   1        0.42       17.88      9.51 o 
  -5  25   1        5.61       11.52      8.23 o 
  -4  25   1       60.68       51.26     10.66 o 
  -3  25   1       69.55       73.18     12.41 o 
  -2  25   1       10.77       14.43     10.35 o 
  -1  25   1       11.10       15.12      7.76 o 
   0  25   1       13.39        0.81      5.68 o 
   1  25   1       15.50       22.55      8.13 o 
   2  25   1       26.75       17.51     11.27 o 
   3  25   1        4.99        3.89      7.05 o 
   4  25   1        2.28       10.34      7.84 o 
   5  25   1       18.57       23.14     13.68 o 
   6  25   1        0.07       32.35     14.78 o 
  -6  26   1       18.07       48.90     16.64 o 
  -5  26   1       27.48       24.69     18.16 o 
  -4  26   1        0.17        2.59      7.29 o 
  -3  26   1       14.60        6.12     10.22 o 
  -2  26   1       57.52       59.93     12.54 o 
  -1  26   1        1.20        1.24      5.89 o 
   0  26   1       31.65       16.38      7.57 o 
   1  26   1       34.26       37.64     10.55 o 
   2  26   1       14.77        0.80      5.88 o 
   3  26   1       61.30       58.17     12.38 o 
   4  26   1       27.87       35.96     11.21 o 
   5  26   1       37.06       31.25     14.36 o 
  -5  27   1        6.13       17.87      9.63 o 
  -4  27   1       24.06       21.15     13.77 o 
  -3  27   1       20.40       22.28      8.75 o 
  -2  27   1       39.31       26.16      9.55 o 
  -1  27   1       62.95       90.62     14.69 o 
   0  27   1        1.19        3.60      7.08 o 
   1  27   1        0.34        3.35      9.54 o 
   2  27   1       58.84       62.49     12.76 o 
   3  27   1        0.28       -0.15      7.14 o 
   4  27   1       61.98       58.19     17.82 o 
   5  27   1       36.99       39.95     16.22 o 
  -4  28   1       33.85       61.47     13.85 o 
  -3  28   1        0.01       11.20      8.18 o 
  -2  28   1       41.03       59.32     12.81 o 
  -1  28   1      218.60      275.83     23.19 o 
   0  28   1      171.33      181.46     51.77 o 
   1  28   1        3.74        4.73      7.55 o 
   2  28   1        3.04        8.48      7.75 o 
   3  28   1       14.84        4.80     10.09 o 
   4  28   1       11.02       19.26     12.92 o 
  -3  29   1        0.34        6.59      8.96 o 
  -2  29   1        0.01       -1.20      7.74 o 
  -1  29   1       39.92       47.47     12.25 o 
   0  29   1       63.98       50.44     21.83 o 
   1  29   1        8.94        8.87      8.98 o 
   2  29   1       90.46       50.68     16.09 o 
   3  29   1       50.72       50.34     17.90 o 
  -1  30   1       34.90       61.35     14.44 o 
   0  30   1       90.86      110.61     32.81 o 
   1  30   1        4.32        8.32      8.98 o 
 -11   0   2        0.13        3.46     17.82 o 
 -10   0   2      988.86      990.67     41.30 o 
  -9   0   2        0.20        0.19      5.43 o 
  -8   0   2      873.69      811.57     26.22 o 
  -7   0   2       26.07       23.86      5.95 o 
  -6   0   2       10.71        5.04      3.12 o 
  -5   0   2      153.56      152.34      9.45 o 
  -4   0   2      169.55      163.14     13.23 o 
  -3   0   2      329.75      279.53      9.26 o 
  -2   0   2      642.46      596.89     12.34 o 
   1   0   2    23794.19    22892.87    296.79 o 
   2   0   2    89693.91    84050.58   1083.75 o 
   3   0   2     1348.34     1481.81     47.17 o 
   4   0   2      989.71     1170.85     20.06 o 
   5   0   2      409.49      468.32     12.56 o 
   6   0   2     1124.77     1227.32     30.72 o 
   7   0   2       43.66       19.12      7.63 o 
   8   0   2      131.86      155.69     22.93 o 
   9   0   2        5.12       -6.40      7.31 o 
  10   0   2       25.44        2.91     19.38 o 
  11   0   2       41.70       71.24     31.63 o 
 -11   1   2       10.19        9.17      7.91 o 
 -10   1   2        1.81        4.88      6.25 o 
  -9   1   2       65.41       54.53      7.36 o 
  -8   1   2      260.13      256.44     11.04 o 
  -7   1   2       72.77       58.46      5.84 o 
  -6   1   2      391.18      432.76     10.96 o 
  -5   1   2      118.53      126.62      6.10 o 
  -4   1   2        7.38        1.26      2.00 o 
  -3   1   2      251.45      280.12      6.42 o 
  -2   1   2      149.64      134.63      3.64 o 
  -1   1   2      637.92      534.52     14.19 o 
   1   1   2     7686.19     7938.75     81.18 o 
   2   1   2    23599.08    24773.70    226.23 o 
   3   1   2       25.15       33.03      2.45 o 
   4   1   2       26.93       33.82      2.87 o 
   5   1   2      931.13      997.58     14.79 o 
   6   1   2      224.00      250.70      7.91 o 
   7   1   2       92.11      102.52     11.13 o 
   8   1   2      361.17      373.75     17.14 o 
   9   1   2      175.88      177.43     16.33 o 
  10   1   2       27.63       20.40      9.68 o 
  11   1   2        1.61        3.57      7.68 o 
 -11   2   2       20.43       13.34      7.48 o 
 -10   2   2       48.52       50.70      8.17 o 
  -9   2   2      140.74      124.71     10.31 o 
  -8   2   2      264.24      266.69     15.17 o 
  -7   2   2        0.05        0.17      4.47 o 
  -6   2   2       59.75       59.58      4.53 o 
  -5   2   2      858.59      885.81     13.91 o 
  -4   2   2        3.26        2.55      1.70 o 
  -3   2   2       60.23       63.70      3.41 o 
  -2   2   2    11107.18    10769.55     92.04 o 
  -1   2   2      231.42      219.64      5.97 o 
   1   2   2     4506.18     4576.56     53.62 o 
   2   2   2    25508.70    26208.85    237.90 o 
   3   2   2     3908.76     4228.55     45.64 o 
   4   2   2       15.67       12.36      2.16 o 
   5   2   2       97.22       85.04      4.65 o 
   6   2   2      502.85      533.43     11.18 o 
   7   2   2       20.84       13.16      4.35 o 
   8   2   2      194.59      177.12     14.65 o 
   9   2   2       85.85       71.80      9.95 o 
  10   2   2       21.97       15.98      8.15 o 
  11   2   2       20.52       20.37      9.47 o 
 -11   3   2      154.93      151.45     14.62 o 
 -10   3   2      149.93      150.07     17.03 o 
  -9   3   2       42.94       47.25      7.16 o 
  -8   3   2        2.37        1.69      3.54 o 
  -7   3   2        3.32        3.24      3.31 o 
  -6   3   2       28.32       22.89      3.36 o 
  -5   3   2      216.77      219.62      9.07 o 
  -4   3   2     2754.14     2834.61     31.90 o 
  -3   3   2     2442.99     2388.46     24.43 o 
  -2   3   2        0.17        1.05      1.34 o 
  -1   3   2     3065.31     2929.35     36.70 o 
   0   3   2     1211.86     1250.78     28.21 o 
   1   3   2     7325.60     7293.84     97.91 o 
   2   3   2     1079.11     1133.11     20.28 o 
   3   3   2      398.43      461.51      7.70 o 
   4   3   2      765.91      776.99     10.80 o 
   5   3   2      191.75      204.93      6.42 o 
   6   3   2      329.50      313.37      8.52 o 
   7   3   2       66.30       69.15      6.63 o 
   8   3   2       41.00       31.90      7.34 o 
   9   3   2      141.51      129.13     11.65 o 
  10   3   2       41.39       41.20      9.05 o 
  11   3   2        6.14        7.51      8.00 o 
 -11   4   2      193.48      203.75     22.00 o 
 -10   4   2       17.03       15.88      6.14 o 
  -9   4   2       47.09       45.55      7.08 o 
  -8   4   2      128.74      139.77      9.86 o 
  -7   4   2       36.08       26.51      5.27 o 
  -6   4   2      193.58      218.12      8.09 o 
  -5   4   2      719.67      805.39     15.24 o 
  -4   4   2     1270.82     1347.03     18.19 o 
  -3   4   2       73.61       72.04      3.29 o 
  -2   4   2     3353.82     3139.02     32.76 o 
  -1   4   2      628.94      551.60      9.77 o 
   0   4   2      584.28      639.94     11.00 o 
   1   4   2     2484.51     2429.57     30.55 o 
   2   4   2     1022.05      965.98     12.39 o 
   3   4   2     2688.67     2982.23     31.86 o 
   4   4   2     1319.94     1358.96     15.88 o 
   5   4   2       94.97      120.05      4.74 o 
   6   4   2       22.10       11.74      3.18 o 
   7   4   2      436.81      448.48     16.65 o 
   8   4   2       17.97       10.25      4.74 o 
   9   4   2        5.34        6.80      5.43 o 
  10   4   2       25.60       22.69      7.67 o 
  11   4   2       90.06       86.57     13.95 o 
 -11   5   2       23.58       22.70      8.03 o 
 -10   5   2       98.27       96.33      9.96 o 
  -9   5   2       69.52       51.51      7.32 o 
  -8   5   2       15.58       12.35      5.66 o 
  -7   5   2      369.63      372.45     12.79 o 
  -6   5   2       22.48       20.67      3.44 o 
  -5   5   2      169.72      186.61      7.61 o 
  -4   5   2      238.77      249.42      6.67 o 
  -3   5   2     2014.52     2096.86     22.62 o 
  -2   5   2      203.51      212.26      7.54 o 
  -1   5   2      279.49      265.40      6.00 o 
   0   5   2     2147.74     2113.35     39.29 o 
   1   5   2      343.61      332.98      8.34 o 
   2   5   2      375.40      408.18      7.77 o 
   3   5   2     6628.67     6918.26     67.14 o 
   4   5   2      188.29      223.37      5.84 o 
   5   5   2       63.28       68.91      4.26 o 
   6   5   2      157.45      182.79      6.99 o 
   7   5   2       41.88       43.22      5.55 o 
   8   5   2       14.68       12.11      4.90 o 
   9   5   2        1.03       -3.91      3.91 o 
  10   5   2        2.60       17.72      6.85 o 
  11   5   2      189.47      223.58     36.02 o 
 -11   6   2      120.98      142.25     15.19 o 
 -10   6   2        7.03       12.32      6.06 o 
  -9   6   2       16.90       10.34      5.40 o 
  -8   6   2       25.40       12.91      5.54 o 
  -7   6   2        8.04        5.71      3.52 o 
  -6   6   2       50.65       44.87      4.77 o 
  -5   6   2     1806.09     1855.88     26.88 o 
  -4   6   2     1376.10     1402.27     19.02 o 
  -3   6   2      196.95      220.09      5.40 o 
  -2   6   2      587.44      532.09      9.87 o 
  -1   6   2      355.72      374.07      7.24 o 
   0   6   2      685.02      667.32     15.40 o 
   1   6   2     3959.67     4026.93     55.42 o 
   2   6   2     2607.02     2635.70     30.64 o 
   3   6   2      162.82      205.21      7.38 o 
   4   6   2     2823.96     2956.99     30.89 o 
   5   6   2      153.27      183.69      9.48 o 
   6   6   2      131.37      147.24      6.61 o 
   7   6   2      158.39      162.94      9.05 o 
   8   6   2        1.44        5.57      4.33 o 
   9   6   2       60.68       53.28      7.63 o 
  10   6   2       88.68       83.15      9.74 o 
  11   6   2       39.03       54.83     11.39 o 
 -11   7   2       19.25       12.15      8.07 o 
 -10   7   2       31.03       16.88      7.13 o 
  -9   7   2        1.69       -1.02      4.44 o 
  -8   7   2       10.98       11.32      4.58 o 
  -7   7   2        2.53        1.59      3.27 o 
  -6   7   2      254.97      231.64      8.91 o 
  -5   7   2       14.78       25.19      4.08 o 
  -4   7   2      778.52      809.47     13.24 o 
  -3   7   2      312.11      277.47      6.20 o 
  -2   7   2     1336.12     1372.71     15.81 o 
  -1   7   2      395.32      349.07      6.12 o 
   0   7   2      237.28      250.40      7.00 o 
   1   7   2      206.09      235.39      6.29 o 
   2   7   2        4.46        8.16      2.43 o 
   3   7   2        0.43       -0.90      1.41 o 
   4   7   2       25.67       31.40      3.13 o 
   5   7   2      218.72      240.26      6.79 o 
   6   7   2       33.91       38.37      4.60 o 
   7   7   2       72.37       68.21      8.37 o 
   8   7   2      112.81      105.43      9.22 o 
   9   7   2       49.03       54.17      7.60 o 
  10   7   2       34.10       43.18      8.41 o 
  11   7   2        2.82        6.83      7.92 o 
 -11   8   2        0.03        9.60      8.16 o 
 -10   8   2        0.45        6.27      6.91 o 
  -9   8   2        4.24       -1.83      4.22 o 
  -8   8   2       11.70        3.58      4.32 o 
  -7   8   2        5.23        7.45      3.98 o 
  -6   8   2      140.60      161.34      9.97 o 
  -5   8   2      249.58      217.77      7.93 o 
  -4   8   2       59.57       71.37      4.39 o 
  -3   8   2      283.47      287.64      6.41 o 
  -2   8   2       92.54       92.40      4.23 o 
  -1   8   2     1460.36     1573.36     18.70 o 
   0   8   2      188.05      202.78      6.58 o 
   1   8   2     2566.29     2745.49     39.77 o 
   2   8   2      601.98      650.07     11.28 o 
   3   8   2      143.89      149.65      7.01 o 
   4   8   2      115.33      101.52      4.84 o 
   5   8   2       45.83       50.09      4.24 o 
   6   8   2        5.42        5.18      3.08 o 
   7   8   2       89.61       85.39      7.28 o 
   8   8   2      768.06      769.54     19.54 o 
   9   8   2      149.62      150.72     10.87 o 
  10   8   2       20.14       30.92      9.08 o 
  11   8   2        3.37       14.80      8.48 o 
 -11   9   2        0.02        0.05      7.50 o 
 -10   9   2       39.06       41.79     13.47 o 
  -9   9   2       12.66        3.90      5.19 o 
  -8   9   2       78.27       90.50     10.42 o 
  -7   9   2       64.03       62.97      6.89 o 
  -6   9   2        0.01        3.15      2.93 o 
  -5   9   2       90.86       79.93      5.09 o 
  -4   9   2      276.04      256.90      6.76 o 
  -3   9   2     1443.95     1387.87     17.17 o 
  -2   9   2       61.19       69.38      3.59 o 
  -1   9   2      284.83      251.43      5.68 o 
   0   9   2      171.82      211.68      6.09 o 
   1   9   2      544.39      673.15     12.55 o 
   2   9   2     1804.74     2095.75     26.52 o 
   3   9   2      581.88      633.19     13.59 o 
   4   9   2      229.17      229.88      6.88 o 
   5   9   2       69.06       77.28      4.96 o 
   6   9   2       52.09       59.50      6.40 o 
   7   9   2       43.07       49.17      6.19 o 
   8   9   2       26.49       20.70      5.35 o 
   9   9   2      113.41      103.14      9.44 o 
  10   9   2       10.61       -1.82      6.69 o 
  11   9   2        0.42       -0.99      9.20 o 
 -11  10   2        2.65        3.88      7.73 o 
 -10  10   2      162.84      143.84     14.34 o 
  -9  10   2       10.40       15.25      5.79 o 
  -8  10   2       45.31       31.84      6.24 o 
  -7  10   2        5.21        7.48      4.39 o 
  -6  10   2       33.62       28.58      4.73 o 
  -5  10   2      313.89      296.36      9.30 o 
  -4  10   2       15.05       10.62      2.42 o 
  -3  10   2       69.86       68.39      2.83 o 
  -2  10   2      254.50      285.27      7.00 o 
  -1  10   2      265.23      269.49      8.10 o 
   0  10   2      300.65      317.96      7.82 o 
   1  10   2        3.06        1.97      1.88 o 
   2  10   2     1297.14     1472.52     20.67 o 
   3  10   2       26.85       16.13      3.14 o 
   4  10   2      366.13      338.70      9.36 o 
   5  10   2       65.91       62.76      6.23 o 
   6  10   2        0.60        1.09      3.29 o 
   7  10   2      210.78      229.53     11.58 o 
   8  10   2      220.48      229.53     12.47 o 
   9  10   2       19.03       25.75      7.50 o 
  10  10   2       65.89       55.59     13.65 o 
  11  10   2       22.08       26.93     12.84 o 
 -11  11   2        0.06        2.28     19.42 o 
 -10  11   2        4.68        2.93      7.23 o 
  -9  11   2        7.67       14.27      5.95 o 
  -8  11   2        0.14        1.53      4.95 o 
  -7  11   2        4.42        1.72      4.37 o 
  -6  11   2       35.45       27.92      4.96 o 
  -5  11   2      259.66      232.69      9.54 o 
  -4  11   2       12.97       11.59      2.94 o 
  -3  11   2        0.09        0.98      1.78 o 
  -2  11   2       28.44       43.19      4.61 o 
  -1  11   2      584.32      618.31     10.57 o 
   0  11   2     1957.01     1934.57     26.13 o 
   1  11   2        8.83       20.66      4.00 o 
   2  11   2      922.02      926.74     15.29 o 
   3  11   2        3.25        4.27      1.92 o 
   4  11   2      110.17      113.96      6.47 o 
   5  11   2      111.30      119.66      7.83 o 
   6  11   2       14.27       12.06      4.25 o 
   7  11   2      402.47      408.68     13.43 o 
   8  11   2      223.79      225.04     11.61 o 
   9  11   2        0.17        7.06      8.87 o 
  10  11   2       23.31       23.30     11.07 o 
 -10  12   2        3.47        1.76      8.58 o 
  -9  12   2       17.38        9.75      5.86 o 
  -8  12   2        0.00        6.09      5.33 o 
  -7  12   2        2.58        8.66      4.57 o 
  -6  12   2      423.01      398.17     18.15 o 
  -5  12   2      278.76      268.79     12.86 o 
  -4  12   2      187.09      169.00      8.02 o 
  -3  12   2       10.43       13.68      3.48 o 
  -2  12   2      592.86      577.26     11.09 o 
  -1  12   2      791.43      794.58     12.79 o 
   0  12   2       99.03      143.18      5.98 o 
   1  12   2        0.00       -1.43      1.72 o 
   2  12   2       25.40       28.74      3.86 o 
   3  12   2      174.39      174.81     10.50 o 
   4  12   2       59.84       75.75      5.44 o 
   5  12   2       42.99       32.26      5.62 o 
   6  12   2       30.79       36.37      9.22 o 
   7  12   2       41.86       35.66      8.09 o 
   8  12   2       24.30       24.93      9.70 o 
   9  12   2       40.63       54.62     24.58 o 
  10  12   2       21.36       31.49     12.73 o 
 -10  13   2       34.40       29.99      9.13 o 
  -9  13   2      109.38      101.21     17.37 o 
  -8  13   2        0.15        3.50      5.17 o 
  -7  13   2        7.75        4.78      4.67 o 
  -6  13   2       14.37       14.47      5.11 o 
  -5  13   2       25.19       24.23      5.39 o 
  -4  13   2      120.55      129.24      7.89 o 
  -3  13   2      123.82      127.85      7.28 o 
  -2  13   2       50.94       57.80      4.18 o 
  -1  13   2      194.61      197.20      7.14 o 
   0  13   2      311.01      302.57      8.54 o 
   1  13   2      353.81      364.19     10.63 o 
   2  13   2        2.47        3.62      2.80 o 
   3  13   2       16.11       24.35      4.64 o 
   4  13   2      180.14      183.66      7.76 o 
   5  13   2        0.59        3.76      4.33 o 
   6  13   2      120.97      147.16     10.75 o 
   7  13   2       10.03       21.01      6.46 o 
   8  13   2       14.10       13.91      6.54 o 
   9  13   2       19.15       26.05     10.94 o 
  10  13   2       16.90       20.41     10.88 o 
 -10  14   2       25.20       36.93      9.68 o 
  -9  14   2       29.97       40.68     10.82 o 
  -8  14   2        3.03        6.36      5.69 o 
  -7  14   2        0.38       -3.95      3.95 o 
  -6  14   2      147.91      162.49     11.27 o 
  -5  14   2      924.98      912.23     26.97 o 
  -4  14   2        0.15        1.97      3.63 o 
  -3  14   2        5.77        6.37      2.97 o 
  -2  14   2      114.48       91.50      8.33 o 
  -1  14   2       38.57       28.44      3.34 o 
   0  14   2      208.62      195.48      7.82 o 
   1  14   2      210.91      224.56      8.80 o 
   2  14   2      138.81      125.30      7.57 o 
   3  14   2        7.06        4.17      2.58 o 
   4  14   2      229.83      229.12     21.55 o 
   5  14   2     1330.37     1298.91     30.80 o 
   6  14   2        3.44        6.90      4.85 o 
   7  14   2      401.88      447.17     19.30 o 
   8  14   2        3.13        3.84      7.25 o 
   9  14   2       20.08       19.91     11.30 o 
  10  14   2       81.64       84.97     30.40 o 
 -10  15   2       69.49       74.35     11.63 o 
  -9  15   2       22.52       40.87     14.15 o 
  -8  15   2      111.06      113.16     24.12 o 
  -7  15   2       36.90       28.74      6.44 o 
  -6  15   2        0.78        4.58      4.41 o 
  -5  15   2      668.21      685.30     20.07 o 
  -4  15   2       55.31       54.18      6.08 o 
  -3  15   2       10.45        3.92      3.13 o 
  -2  15   2      587.73      528.94     15.22 o 
  -1  15   2        6.99        4.75      2.31 o 
   0  15   2      145.77      155.27      7.67 o 
   1  15   2        2.30        4.11      2.66 o 
   2  15   2        9.35        5.18      2.62 o 
   3  15   2        9.60        2.98      2.73 o 
   4  15   2        0.05        1.67      2.91 o 
   5  15   2        5.57        2.76      4.02 o 
   6  15   2       12.97        9.81      5.46 o 
   7  15   2        0.54       12.23      9.17 o 
   8  15   2        0.48       14.20      9.93 o 
   9  15   2       49.00       78.62     14.83 o 
  10  15   2       11.04       23.48     11.31 o 
 -10  16   2       20.75       26.53     10.42 o 
  -9  16   2       56.12       70.16     18.66 o 
  -8  16   2       10.55        3.71      6.47 o 
  -7  16   2       29.26       38.94      8.08 o 
  -6  16   2       66.79       71.33      8.94 o 
  -5  16   2     1848.31     1867.88     36.86 o 
  -4  16   2       67.77       58.32      6.96 o 
  -3  16   2      665.82      608.55     16.55 o 
  -2  16   2      610.08      557.99     13.93 o 
  -1  16   2      910.32      880.67     17.30 o 
   0  16   2        4.00        4.47      3.05 o 
   1  16   2        0.71        1.62      2.73 o 
   2  16   2       99.42       73.20      7.82 o 
   3  16   2       10.34        8.84      3.63 o 
   4  16   2       84.83       93.11      8.87 o 
   5  16   2      101.87      112.56     13.58 o 
   6  16   2        8.76       11.82      5.58 o 
   7  16   2        2.09        7.57      7.62 o 
   8  16   2      332.25      354.25     25.91 o 
   9  16   2      225.02      246.30     32.94 o 
  -9  17   2        6.44        5.45      7.22 o 
  -8  17   2      180.32      203.40     24.89 o 
  -7  17   2      192.20      215.19     14.70 o 
  -6  17   2      222.71      221.59     13.65 o 
  -5  17   2       10.50        7.66      5.77 o 
  -4  17   2     1241.24     1176.61     23.71 o 
  -3  17   2       77.83       65.12      6.09 o 
  -2  17   2      159.07      139.53      7.79 o 
  -1  17   2       76.38       91.09      6.96 o 
   0  17   2      128.86      133.61      7.72 o 
   1  17   2        4.31        2.24      3.51 o 
   2  17   2       45.26       34.29      6.19 o 
   3  17   2       25.54       30.27      6.48 o 
   4  17   2       32.25       26.51      5.70 o 
   5  17   2       78.06       75.50      9.06 o 
   6  17   2       83.54       71.90      9.78 o 
   7  17   2        7.23        9.19      9.02 o 
   8  17   2       22.54       46.74     12.48 o 
   9  17   2       69.83       92.00     16.57 o 
  -9  18   2        1.40       16.90      8.79 o 
  -8  18   2       10.39       23.62      8.48 o 
  -7  18   2        0.13       11.69      6.18 o 
  -6  18   2       43.17       39.98      9.85 o 
  -5  18   2       24.74       29.88      7.03 o 
  -4  18   2        3.29        3.64      3.81 o 
  -3  18   2      409.20      387.65     14.77 o 
  -2  18   2      483.88      456.06     12.97 o 
  -1  18   2      950.42      952.78     18.93 o 
   0  18   2       42.77       50.62      8.64 o 
   1  18   2       81.54       72.54      9.14 o 
   2  18   2       61.13       63.53      8.06 o 
   3  18   2      282.80      258.60     14.05 o 
   4  18   2        0.53        3.19      4.65 o 
   5  18   2       23.91       18.98      7.74 o 
   6  18   2        9.75       10.91      5.58 o 
   7  18   2      101.09      109.30     17.49 o 
   8  18   2      354.27      388.18     39.74 o 
   9  18   2        4.31       36.90     11.69 o 
  -9  19   2       18.91       15.70      8.71 o 
  -8  19   2      509.93      521.05     24.55 o 
  -7  19   2       14.08       19.77      7.56 o 
  -6  19   2       77.11       70.97      8.97 o 
  -5  19   2        2.27        2.49      4.57 o 
  -4  19   2      140.66      137.48     10.46 o 
  -3  19   2      282.61      314.04     11.83 o 
  -2  19   2      198.87      177.44      8.99 o 
  -1  19   2     1250.99     1172.74     30.28 o 
   0  19   2        0.15        7.49      5.13 o 
   1  19   2       17.33        8.43      5.49 o 
   2  19   2      476.30      430.94     26.53 o 
   3  19   2      141.94      155.93     16.83 o 
   4  19   2        8.64        5.68      5.22 o 
   5  19   2        2.12        0.04      5.17 o 
   6  19   2       30.11       37.21     10.88 o 
   7  19   2        0.20        7.51      7.35 o 
   8  19   2      168.43      188.78     20.54 o 
   9  19   2       45.24       81.21     26.05 o 
  -8  20   2        0.03        9.49      8.39 o 
  -7  20   2      327.83      358.70     20.97 o 
  -6  20   2       11.78       13.53      5.96 o 
  -5  20   2       20.54       35.77      6.89 o 
  -4  20   2        0.02        3.37      4.30 o 
  -3  20   2      128.62      133.60      8.75 o 
  -2  20   2        4.51        2.12      4.37 o 
  -1  20   2        9.51        7.59      4.18 o 
   0  20   2      136.24      121.78     23.90 o 
   1  20   2      208.91      229.12     16.73 o 
   2  20   2      125.09       93.76     12.78 o 
   3  20   2       28.30       18.64      6.16 o 
   4  20   2       97.30       97.80     12.48 o 
   5  20   2        2.63        5.14      5.88 o 
   6  20   2        7.28        3.36      8.63 o 
   7  20   2       10.86       32.60     17.31 o 
   8  20   2        3.01       20.33      9.70 o 
  -8  21   2       10.40        5.99      8.13 o 
  -7  21   2        0.08        7.46      6.53 o 
  -6  21   2      154.89      164.98     13.28 o 
  -5  21   2       77.32       70.05     11.13 o 
  -4  21   2       34.27       33.36      7.85 o 
  -3  21   2       11.92       17.25      6.02 o 
  -2  21   2       79.57       97.66     10.69 o 
  -1  21   2        2.59        1.59      4.32 o 
   0  21   2        0.38       -3.64      4.47 o 
   1  21   2      539.02      461.91     22.73 o 
   2  21   2        4.17        0.43      5.01 o 
   3  21   2       17.12       13.58      5.57 o 
   4  21   2        1.58        2.16      5.24 o 
   5  21   2       32.20       57.56     13.22 o 
   6  21   2        6.98        7.74      9.07 o 
   7  21   2       10.20       39.69     16.47 o 
   8  21   2       24.80       69.34     21.62 o 
  -8  22   2       15.78       24.94     11.23 o 
  -7  22   2       11.07       11.12      9.35 o 
  -6  22   2       28.02       32.68      8.78 o 
  -5  22   2       10.40       10.05      6.47 o 
  -4  22   2        2.67       15.82      6.70 o 
  -3  22   2       12.64        7.54      7.97 o 
  -2  22   2       94.36       56.02      8.78 o 
  -1  22   2       16.93        2.32      4.83 o 
   0  22   2       60.19       61.44     11.00 o 
   1  22   2       42.92       36.98      8.74 o 
   2  22   2      379.05      343.66     30.61 o 
   3  22   2       65.38       56.35     10.87 o 
   4  22   2       21.42       16.29      6.65 o 
   5  22   2       18.75       35.87     11.37 o 
   6  22   2        5.93        9.96      9.20 o 
   7  22   2        0.05       14.36     12.58 o 
  -7  23   2        1.45        9.50      8.65 o 
  -6  23   2        3.44        6.93     10.18 o 
  -5  23   2        7.14        2.86      7.87 o 
  -4  23   2       29.86       33.33      8.31 o 
  -3  23   2       13.96       13.68      6.35 o 
  -2  23   2      260.18      237.96     15.86 o 
  -1  23   2        0.30        4.38      5.36 o 
   0  23   2        0.02       -1.59      4.71 o 
   1  23   2       10.17       21.43      7.59 o 
   2  23   2        0.09        2.51      5.32 o 
   3  23   2       36.07       30.26      8.58 o 
   4  23   2       61.19       76.43     20.02 o 
   5  23   2        0.06       10.50      8.45 o 
   6  23   2       11.00       31.67     14.02 o 
   7  23   2       16.03       30.74     14.02 o 
  -7  24   2        2.60       16.97     21.20 o 
  -6  24   2        9.67       13.63     13.56 o 
  -5  24   2       21.76       20.29     18.62 o 
  -4  24   2       34.16       24.27     14.44 o 
  -3  24   2       81.65       83.46     11.49 o 
  -2  24   2       24.75        6.26      5.98 o 
  -1  24   2       97.52      116.46     18.58 o 
   0  24   2       10.09       20.06      7.31 o 
   1  24   2        5.78        7.71      6.36 o 
   2  24   2        0.04        1.93      5.84 o 
   3  24   2        2.62        1.15      6.21 o 
   4  24   2       38.78       52.19     17.99 o 
   5  24   2        8.28        9.21     10.73 o 
   6  24   2      141.85       95.60     23.56 o 
   7  24   2       40.79       68.58     21.03 o 
  -6  25   2       11.01       35.88     29.85 o 
  -5  25   2       81.18       80.16     14.45 o 
  -4  25   2       37.00       42.12      9.59 o 
  -3  25   2       30.12       49.86     15.03 o 
  -2  25   2        3.83        3.75      6.50 o 
  -1  25   2       96.13      125.39     15.62 o 
   0  25   2        0.24       -4.69      4.69 o 
   1  25   2      137.04      104.56     14.45 o 
   2  25   2       36.84       27.57      8.69 o 
   3  25   2        0.94       -1.91      6.20 o 
   4  25   2       10.20       36.15     14.95 o 
   5  25   2       38.30       46.53     16.72 o 
   6  25   2       30.76       25.84     12.75 o 
  -5  26   2        0.23        3.32      9.08 o 
  -4  26   2        3.11       13.28      8.31 o 
  -3  26   2       33.02       32.79      9.85 o 
  -2  26   2       49.36       70.97     12.98 o 
  -1  26   2        2.68        4.85      6.91 o 
   0  26   2        4.37        7.51      7.55 o 
   1  26   2        3.15       -2.63      6.07 o 
   2  26   2       62.12       59.81     12.16 o 
   3  26   2        0.07        1.52      9.80 o 
   4  26   2       13.19       27.70     13.94 o 
   5  26   2       36.96       20.61     14.10 o 
  -5  27   2        1.11       16.76     13.47 o 
  -4  27   2      135.94      154.41     18.99 o 
  -3  27   2       22.79       19.90      9.64 o 
  -2  27   2       84.91       80.02     14.08 o 
  -1  27   2       28.59       26.34     22.13 o 
   0  27   2       29.16       23.05     11.23 o 
   1  27   2       27.09       31.93     10.02 o 
   2  27   2       23.31       15.52      8.44 o 
   3  27   2       11.58        8.19     11.82 o 
   4  27   2        0.02        3.88     10.22 o 
   5  27   2       16.72       42.14     16.55 o 
  -4  28   2       19.41       13.88      9.56 o 
  -3  28   2        3.78        4.41      6.67 o 
  -2  28   2       84.10      126.58     17.31 o 
  -1  28   2        7.54       12.97      8.87 o 
   0  28   2       44.01       66.66     13.41 o 
   1  28   2        8.54       17.60      9.37 o 
   2  28   2        2.40       10.22     11.74 o 
   3  28   2       29.21       47.80     17.65 o 
   4  28   2       44.26       34.37     17.06 o 
  -3  29   2       41.53       31.00     11.13 o 
  -2  29   2        0.18       -1.35      7.99 o 
  -1  29   2      133.65      168.47     20.07 o 
   0  29   2        4.38        5.96      8.61 o 
   1  29   2        2.10       16.00      9.19 o 
   2  29   2        6.58        5.32     13.01 o 
   0  30   2       12.50       11.89     16.68 o 
 -11   1   3       12.25       21.55      7.82 o 
 -10   1   3      415.47      412.57     17.61 o 
  -9   1   3       47.17       61.23      8.42 o 
  -8   1   3     1133.41     1139.08     26.31 o 
  -7   1   3       19.69       18.20      3.91 o 
  -6   1   3       56.59       59.22      5.26 o 
  -5   1   3      459.09      440.61     11.31 o 
  -4   1   3       17.29       19.07      2.75 o 
  -3   1   3      942.43      837.23     10.34 o 
  -2   1   3      146.81      157.72      3.88 o 
  -1   1   3      724.61      616.33     24.24 o 
   0   1   3      679.32      749.79     24.32 o 
   1   1   3      857.51      808.18     10.53 o 
   2   1   3       40.16       34.86      2.25 o 
   3   1   3      769.16      811.83     10.26 o 
   4   1   3     1736.93     1880.61     32.41 o 
   5   1   3      203.92      230.33      7.41 o 
   6   1   3      157.21      167.79      8.61 o 
   7   1   3       46.94       58.72      7.38 o 
   8   1   3       46.18       39.73      7.42 o 
   9   1   3       77.83       74.93     17.53 o 
  10   1   3       55.52       36.52      9.09 o 
  11   1   3        4.16        8.07      9.17 o 
 -11   2   3       18.19       25.67      8.53 o 
 -10   2   3       15.35       10.98      6.13 o 
  -9   2   3      280.31      287.44     16.68 o 
  -8   2   3      131.44      144.78     11.11 o 
  -7   2   3       51.22       46.40      5.37 o 
  -6   2   3       22.06       22.07      3.62 o 
  -5   2   3      152.37      151.32      6.67 o 
  -4   2   3     1615.50     1586.38     19.82 o 
  -3   2   3      196.78      193.92      4.79 o 
  -2   2   3        0.01        1.59      1.17 o 
  -1   2   3       15.78       12.99      1.98 o 
   0   2   3      740.32      804.94     26.27 o 
   1   2   3      151.20      155.50      3.75 o 
   2   2   3      295.44      270.00      5.04 o 
   3   2   3     2319.92     2529.91     22.62 o 
   4   2   3      202.16      209.95      5.79 o 
   5   2   3      352.07      354.54      9.56 o 
   6   2   3        4.31       11.02      3.11 o 
   7   2   3      251.40      274.03     12.60 o 
   8   2   3       32.93       27.64      6.84 o 
   9   2   3       22.75       15.53      6.39 o 
  10   2   3       27.60       -0.14     13.53 o 
  11   2   3        0.89        1.89      8.35 o 
 -11   3   3       98.91       95.65     10.89 o 
 -10   3   3      116.03      111.19     12.01 o 
  -9   3   3      600.94      582.46     18.63 o 
  -8   3   3        2.78        5.77      4.15 o 
  -7   3   3      506.63      493.12     13.42 o 
  -6   3   3       40.84       37.97      4.44 o 
  -5   3   3      170.72      171.78      7.74 o 
  -4   3   3      964.29      927.43     13.93 o 
  -3   3   3      194.74      191.09      6.07 o 
  -2   3   3       51.74       59.40      2.51 o 
  -1   3   3      374.91      412.63      8.41 o 
   0   3   3      253.03      228.77      6.64 o 
   1   3   3     4364.83     4275.47     99.23 o 
   2   3   3     1390.51     1459.83     19.84 o 
   3   3   3     2388.61     2543.40     24.34 o 
   4   3   3     4609.09     4964.99     47.30 o 
   5   3   3       53.24       46.82      3.43 o 
   6   3   3      115.79      131.00      6.19 o 
   7   3   3       10.78        3.54      4.76 o 
   8   3   3       51.59       46.93      7.89 o 
   9   3   3       37.94       38.65      7.67 o 
  10   3   3       19.04       31.48      8.99 o 
  11   3   3       16.06        4.49      7.92 o 
 -11   4   3       19.48       24.19      7.33 o 
 -10   4   3      150.35      163.50     11.34 o 
  -9   4   3      179.58      184.22     11.89 o 
  -8   4   3      169.25      184.61     10.93 o 
  -7   4   3       11.24        8.89      3.92 o 
  -6   4   3        1.22       -0.56      3.18 o 
  -5   4   3       52.78       53.89      4.13 o 
  -4   4   3        2.73        3.30      1.67 o 
  -3   4   3     1777.52     1822.65     19.21 o 
  -2   4   3     1453.37     1572.64     19.92 o 
  -1   4   3      419.09      389.69     10.55 o 
   0   4   3     1434.37     1550.46     24.46 o 
   1   4   3     2958.46     3027.86     43.39 o 
   2   4   3       85.56       80.18      4.77 o 
   3   4   3      304.04      321.25      5.90 o 
   4   4   3     1543.01     1629.62     19.46 o 
   5   4   3      142.08      155.47      5.31 o 
   6   4   3      101.07      114.79      5.82 o 
   7   4   3       75.48       75.52      6.94 o 
   8   4   3       24.52       22.72      5.53 o 
   9   4   3       60.58       55.10      8.46 o 
  10   4   3       23.03       36.21     10.08 o 
  11   4   3        7.20       -3.04      7.86 o 
 -11   5   3        1.39        2.23      6.53 o 
 -10   5   3       41.18       33.15      6.65 o 
  -9   5   3        7.20        3.76      5.61 o 
  -8   5   3       31.88       38.71      5.99 o 
  -7   5   3       10.74       10.04      3.81 o 
  -6   5   3      352.06      335.90     12.26 o 
  -5   5   3        7.64        8.33      2.33 o 
  -4   5   3        5.38        9.17      2.00 o 
  -3   5   3     6395.53     6705.04     57.02 o 
  -2   5   3      797.64      792.84     13.53 o 
  -1   5   3      529.32      492.93      8.68 o 
   0   5   3     1144.31     1059.99     23.97 o 
   1   5   3      249.63      243.85      6.16 o 
   2   5   3      256.86      270.07      6.39 o 
   3   5   3       65.04       66.16      3.15 o 
   4   5   3      170.19      169.92      5.34 o 
   5   5   3        8.96       13.08      2.48 o 
   6   5   3       12.83        9.75      3.36 o 
   7   5   3       96.07       97.91      9.48 o 
   8   5   3       17.98       14.45      5.05 o 
   9   5   3      153.71      181.68     13.00 o 
  10   5   3       91.45       92.72     18.73 o 
  11   5   3       23.76       33.52     10.07 o 
 -11   6   3       40.78       25.74      8.93 o 
 -10   6   3        9.74        7.45      5.33 o 
  -9   6   3       95.94       85.27      8.34 o 
  -8   6   3      243.84      236.69     11.10 o 
  -7   6   3       18.36       19.81      4.03 o 
  -6   6   3      167.26      171.56     13.19 o 
  -5   6   3      786.38      780.53     13.21 o 
  -4   6   3       33.94       38.00      3.04 o 
  -3   6   3       30.47       41.04      2.34 o 
  -2   6   3     6627.84     6932.62     74.69 o 
  -1   6   3      887.97      994.35     14.65 o 
   0   6   3      656.78      694.56     11.14 o 
   1   6   3      305.79      329.11      7.48 o 
   2   6   3        8.54        8.35      1.90 o 
   3   6   3      144.04      202.48      5.13 o 
   4   6   3      537.22      557.22     10.54 o 
   5   6   3      926.76      943.31     15.73 o 
   6   6   3      316.52      333.36     10.85 o 
   7   6   3       67.86       54.92      6.33 o 
   8   6   3       65.29       61.34      7.28 o 
   9   6   3       77.70       63.26      8.73 o 
  10   6   3       94.42       76.48     11.97 o 
  11   6   3       66.88       55.27     11.49 o 
 -11   7   3       36.79       19.95      8.88 o 
 -10   7   3        2.83        7.04      5.78 o 
  -9   7   3      304.80      292.38     14.35 o 
  -8   7   3        1.11        3.78      3.43 o 
  -7   7   3       99.41       93.66      7.43 o 
  -6   7   3      158.59      151.85      8.23 o 
  -5   7   3      324.10      326.82     13.53 o 
  -4   7   3       39.05       60.64      3.78 o 
  -3   7   3     2034.11     2043.99     22.73 o 
  -2   7   3      664.97      688.15     12.48 o 
  -1   7   3     1831.54     2099.75     30.30 o 
   0   7   3     1240.15     1227.19     16.06 o 
   1   7   3       24.52       34.96      2.88 o 
   2   7   3       48.60       55.10      3.30 o 
   3   7   3      381.77      419.30      8.41 o 
   4   7   3      128.33      143.33      5.54 o 
   5   7   3      550.59      646.52     12.83 o 
   6   7   3      750.28      679.56     15.67 o 
   7   7   3       53.58       69.07      6.55 o 
   8   7   3       11.91       11.72      4.88 o 
   9   7   3       74.24       68.52     11.43 o 
  10   7   3      215.26      234.18     17.57 o 
  11   7   3        0.07        8.29      8.51 o 
 -11   8   3        1.49        0.59      7.01 o 
 -10   8   3       46.95       46.96     10.35 o 
  -9   8   3       17.02       10.72      5.47 o 
  -8   8   3       48.98       34.88      5.51 o 
  -7   8   3       61.13       51.47      6.10 o 
  -6   8   3       43.23       47.74      5.47 o 
  -5   8   3        1.43        3.96      2.10 o 
  -4   8   3        5.09        7.87      2.06 o 
  -3   8   3       92.54       90.75      5.20 o 
  -2   8   3      121.39      123.47      6.59 o 
  -1   8   3      361.44      381.30      5.65 o 
   0   8   3      634.40      683.80     19.32 o 
   1   8   3      123.54      103.90      4.62 o 
   2   8   3       75.06       82.14      3.66 o 
   3   8   3      180.46      176.48      5.51 o 
   4   8   3       10.67       11.17      3.57 o 
   5   8   3      183.22      202.98      6.59 o 
   6   8   3        0.00        0.48      3.12 o 
   7   8   3        0.84        4.12      3.65 o 
   8   8   3       84.19       78.99      7.86 o 
   9   8   3        0.91        0.46      6.39 o 
  10   8   3       11.35       15.81      8.19 o 
  11   8   3        0.56        9.74      8.46 o 
 -11   9   3        2.23       -2.98      6.69 o 
 -10   9   3       84.99       80.31     11.55 o 
  -9   9   3       20.38       20.83      6.05 o 
  -8   9   3      194.62      196.37     12.30 o 
  -7   9   3        8.88        3.41      4.34 o 
  -6   9   3      175.93      172.79     11.69 o 
  -5   9   3      100.82       98.52      5.61 o 
  -4   9   3       52.80       54.49      5.45 o 
  -3   9   3        3.94       -0.13      1.72 o 
  -2   9   3      139.10      137.14      5.90 o 
  -1   9   3      288.41      301.83      6.91 o 
   0   9   3      555.25      534.21     11.03 o 
   1   9   3     1907.88     2150.38     29.45 o 
   2   9   3      198.32      222.66      8.71 o 
   3   9   3      839.44      920.08     14.13 o 
   4   9   3      397.08      422.62     10.55 o 
   5   9   3        2.15        2.81      2.53 o 
   6   9   3        0.18        2.28      3.34 o 
   7   9   3       62.52       71.44      7.00 o 
   8   9   3      267.55      301.75     18.22 o 
   9   9   3      108.57      123.25     13.11 o 
  10   9   3        5.53        6.93      7.89 o 
  11   9   3        1.14        5.72      8.19 o 
 -11  10   3        1.68        9.74      7.97 o 
 -10  10   3        6.64       17.73      7.77 o 
  -9  10   3       23.58       19.07      6.06 o 
  -8  10   3       54.80       48.47      7.32 o 
  -7  10   3      347.87      338.61     15.66 o 
  -6  10   3      220.21      217.41     12.04 o 
  -5  10   3       43.21       47.29      5.46 o 
  -4  10   3        0.85        1.70      2.11 o 
  -3  10   3      123.23       99.61      5.33 o 
  -2  10   3       47.46       53.33      4.47 o 
  -1  10   3      698.69      645.69     17.10 o 
   0  10   3      764.43      774.42     17.59 o 
   1  10   3       83.18      130.01      5.32 o 
   2  10   3       78.37       84.39      5.55 o 
   3  10   3      129.00      130.42      6.45 o 
   4  10   3      140.47      128.83      6.38 o 
   5  10   3       41.94       52.80      5.08 o 
   6  10   3      225.42      236.30      9.78 o 
   7  10   3       37.52       31.09      5.31 o 
   8  10   3     1332.87     1352.43     64.85 o 
   9  10   3       77.41       57.75      9.98 o 
  10  10   3       45.70       63.90     11.22 o 
 -10  11   3        0.61       -3.27      6.86 o 
  -9  11   3        2.31        3.88      4.68 o 
  -8  11   3      167.93      165.13     14.07 o 
  -7  11   3        8.89       12.26      5.00 o 
  -6  11   3       21.58       15.46      4.73 o 
  -5  11   3        0.07        0.75      2.61 o 
  -4  11   3      131.91      129.32      6.55 o 
  -3  11   3       31.37       34.00      3.75 o 
  -2  11   3      195.95      175.64      6.71 o 
  -1  11   3      940.81      839.79     12.67 o 
   0  11   3      227.85      238.83      9.38 o 
   1  11   3        2.11        1.89      1.88 o 
   2  11   3       57.69       56.30      4.49 o 
   3  11   3      440.97      427.34     10.19 o 
   4  11   3     1198.71     1220.48     22.72 o 
   5  11   3      206.95      225.87      9.71 o 
   6  11   3      107.31      130.00     17.29 o 
   7  11   3      168.98      167.99     11.06 o 
   8  11   3      225.67      239.75     27.70 o 
   9  11   3       19.35       23.80      9.17 o 
  10  11   3       20.76       20.95     18.54 o 
 -10  12   3        3.87        6.89      7.15 o 
  -9  12   3      225.45      243.07     16.63 o 
  -8  12   3       37.54       36.56      7.67 o 
  -7  12   3       13.00       11.91      5.42 o 
  -6  12   3        0.04       -0.55      3.90 o 
  -5  12   3      492.31      446.33     12.04 o 
  -4  12   3     1175.79      994.42     17.82 o 
  -3  12   3      117.83      103.50      6.64 o 
  -2  12   3      230.48      233.01      7.41 o 
  -1  12   3        2.09        3.76      1.77 o 
   0  12   3        4.70        8.63      2.58 o 
   1  12   3      118.98      109.04      6.17 o 
   2  12   3      107.66      127.88      5.69 o 
   3  12   3      771.25      844.75     15.63 o 
   4  12   3      406.47      434.70     11.26 o 
   5  12   3       10.23        3.27      6.42 o 
   6  12   3      118.29      123.21      8.82 o 
   7  12   3      560.25      539.40     19.91 o 
   8  12   3        0.18        5.25      5.73 o 
   9  12   3        3.53       18.27     10.34 o 
  10  12   3       29.47       21.29     11.01 o 
 -10  13   3        0.72       10.04      6.90 o 
  -9  13   3        4.53       14.27      7.20 o 
  -8  13   3        3.46       -3.56      4.58 o 
  -7  13   3       60.61       50.49      7.90 o 
  -6  13   3        0.10        0.78      3.97 o 
  -5  13   3       86.51       83.82      6.33 o 
  -4  13   3      156.76      130.74     10.30 o 
  -3  13   3        2.77        4.82      3.07 o 
  -2  13   3     1709.16     1682.58     22.75 o 
  -1  13   3       18.89       11.18      2.26 o 
   0  13   3      735.17      731.56     15.68 o 
   1  13   3      132.81      119.19      5.70 o 
   2  13   3      150.95      171.68      7.29 o 
   3  13   3      292.37      320.34     14.55 o 
   4  13   3        0.00       -1.70      2.81 o 
   5  13   3       25.35       28.34      5.00 o 
   6  13   3        5.03       10.80      4.46 o 
   7  13   3      783.64      800.10     27.76 o 
   8  13   3        4.31        6.32      7.32 o 
   9  13   3      207.35      209.32     54.43 o 
  10  13   3       14.38       18.82     17.86 o 
 -10  14   3       41.13       35.82     10.39 o 
  -9  14   3       55.19       77.28     13.65 o 
  -8  14   3       44.01       44.90      8.44 o 
  -7  14   3       35.91       20.86      9.49 o 
  -6  14   3       76.06       63.66     11.56 o 
  -5  14   3      268.07      278.74     10.41 o 
  -4  14   3      387.08      407.71     12.86 o 
  -3  14   3      586.22      536.38     14.06 o 
  -2  14   3     1611.94     1563.07     25.43 o 
  -1  14   3      340.74      353.49      9.23 o 
   0  14   3        1.18        1.81      2.44 o 
   1  14   3      479.87      499.48     13.20 o 
   2  14   3       79.77       83.05      7.01 o 
   3  14   3       64.16       92.34     10.24 o 
   4  14   3      310.50      281.92     12.71 o 
   5  14   3       65.19       66.82      9.13 o 
   6  14   3       53.76       51.66     12.97 o 
   7  14   3       14.16       15.17      7.90 o 
   8  14   3        2.67       10.02      8.42 o 
   9  14   3       96.46      108.00     16.74 o 
  10  14   3        0.01       12.07     26.18 o 
 -10  15   3       25.04       20.90      8.62 o 
  -9  15   3        0.04       -3.66      6.76 o 
  -8  15   3        5.68        4.24      6.36 o 
  -7  15   3        3.02       10.53      5.68 o 
  -6  15   3        1.35        1.03      4.11 o 
  -5  15   3       71.12       66.23      7.26 o 
  -4  15   3      794.55      744.48     19.37 o 
  -3  15   3     3936.35     3752.34     49.64 o 
  -2  15   3     1809.25     1743.18     27.81 o 
  -1  15   3      382.26      361.76     12.20 o 
   0  15   3      232.62      228.71      7.93 o 
   1  15   3      135.61      118.73      7.18 o 
   2  15   3       86.05       81.96     10.54 o 
   3  15   3      151.81      151.46      8.20 o 
   4  15   3       16.31       21.05      4.47 o 
   5  15   3      239.61      253.86     13.14 o 
   6  15   3       13.68       29.18      8.78 o 
   7  15   3       43.93       56.98     11.63 o 
   8  15   3       14.57       18.54      9.67 o 
   9  15   3       54.46       51.66     28.80 o 
  -9  16   3        0.52        3.72      7.69 o 
  -8  16   3      167.42      194.75     23.35 o 
  -7  16   3      111.62      100.03     10.90 o 
  -6  16   3       97.28       89.99     10.04 o 
  -5  16   3        0.39        1.60      4.03 o 
  -4  16   3      107.85      109.59      8.14 o 
  -3  16   3       59.81       52.96      5.87 o 
  -2  16   3       92.13       85.35      6.53 o 
  -1  16   3      761.96      683.97     17.68 o 
   0  16   3      651.50      647.13     15.77 o 
   1  16   3      639.93      560.06     14.97 o 
   2  16   3        1.94        0.91      3.02 o 
   3  16   3       36.65       48.89      9.17 o 
   4  16   3       29.99       19.54      5.34 o 
   5  16   3        3.13       -0.16      4.14 o 
   6  16   3       21.85       15.97      7.52 o 
   7  16   3       18.27       26.73     12.25 o 
   8  16   3       21.62       41.56     11.55 o 
   9  16   3       40.31       72.72     14.61 o 
  -9  17   3        0.84        2.59      7.30 o 
  -8  17   3      153.53      204.18     17.52 o 
  -7  17   3       35.33       28.52      7.53 o 
  -6  17   3      129.83      115.71     12.78 o 
  -5  17   3      682.11      739.93     21.84 o 
  -4  17   3        0.66        3.08      3.09 o 
  -3  17   3      270.66      269.86     10.89 o 
  -2  17   3        7.41        2.81      2.88 o 
  -1  17   3      845.50      849.37     17.87 o 
   0  17   3      231.33      243.11     11.91 o 
   1  17   3      382.78      325.06     11.54 o 
   2  17   3      493.33      417.37     16.04 o 
   3  17   3        9.02       13.05      5.74 o 
   4  17   3       14.60       11.46      6.14 o 
   5  17   3       65.01       40.12     14.61 o 
   6  17   3      259.08      261.14     19.64 o 
   7  17   3      279.12      273.66     24.11 o 
   8  17   3        0.02       35.40     11.16 o 
   9  17   3      100.42      122.11     21.54 o 
  -9  18   3        5.45       19.96     16.99 o 
  -8  18   3       43.77       70.45     11.47 o 
  -7  18   3       41.37       64.07      9.40 o 
  -6  18   3        8.02        9.24      5.69 o 
  -5  18   3        7.73       10.11      5.10 o 
  -4  18   3      321.03      321.28     12.67 o 
  -3  18   3      107.26      104.84      7.64 o 
  -2  18   3       84.93       79.88      6.67 o 
  -1  18   3      396.09      363.97     11.49 o 
   0  18   3      679.77      643.88     19.78 o 
   1  18   3        9.05        3.55      4.60 o 
   2  18   3       46.20       23.67      8.12 o 
   3  18   3       48.91       47.78      7.42 o 
   4  18   3       18.72       15.58      7.47 o 
   5  18   3        4.92       -1.10      8.36 o 
   6  18   3       14.13       11.53      8.45 o 
   7  18   3        4.92       16.61      8.09 o 
   8  18   3       15.90       24.48     10.41 o 
   9  18   3        2.05       19.38     18.41 o 
  -9  19   3        0.61        5.52      8.56 o 
  -8  19   3       13.36       15.86      8.71 o 
  -7  19   3      373.32      348.60     20.75 o 
  -6  19   3       92.27       94.12     10.64 o 
  -5  19   3       24.17       21.03      6.72 o 
  -4  19   3       13.06       11.92      4.22 o 
  -3  19   3       30.41       20.70      4.65 o 
  -2  19   3       35.52       46.66      5.64 o 
  -1  19   3        6.65        9.59      3.53 o 
   0  19   3       88.08       92.74     11.22 o 
   1  19   3      114.64      107.13     11.76 o 
   2  19   3      145.32      119.58     10.38 o 
   3  19   3       22.05       18.52      5.86 o 
   4  19   3        5.53        4.11      6.93 o 
   5  19   3       27.27        8.04     17.36 o 
   6  19   3       15.97        7.60     11.57 o 
   7  19   3       80.46       97.36     14.73 o 
   8  19   3       18.57       29.70     11.12 o 
  -8  20   3        0.76        6.00      7.38 o 
  -7  20   3      222.78      215.65     17.07 o 
  -6  20   3       26.54       21.69      9.48 o 
  -5  20   3        3.71        1.41      4.46 o 
  -4  20   3       14.37       15.33      4.89 o 
  -3  20   3       91.28       96.24      9.15 o 
  -2  20   3        0.94       -0.08      2.93 o 
  -1  20   3      102.65      122.58     16.13 o 
   0  20   3        1.86       -0.37      4.42 o 
   1  20   3        7.04        0.38      4.92 o 
   2  20   3      153.69      162.87     14.70 o 
   3  20   3       57.56       57.18      8.84 o 
   4  20   3      119.32      113.56     20.56 o 
   5  20   3       10.25       21.21      9.42 o 
   6  20   3        0.16        6.18      8.86 o 
   7  20   3        2.10       28.55     14.70 o 
   8  20   3      524.67      552.67     44.93 o 
  -8  21   3       44.29       25.05      9.22 o 
  -7  21   3       13.59       12.06      7.31 o 
  -6  21   3       33.64       41.57      8.38 o 
  -5  21   3       22.41       16.62      5.97 o 
  -4  21   3       37.27       31.76      5.48 o 
  -3  21   3       99.61       86.76      8.87 o 
  -2  21   3        1.11        0.41      4.37 o 
  -1  21   3      368.05      382.68     20.66 o 
   0  21   3       62.30       30.67     24.24 o 
   1  21   3       79.75       61.82     11.74 o 
   2  21   3      152.91      134.17     20.56 o 
   3  21   3        0.42        0.10      8.78 o 
   4  21   3      140.21      150.20     17.55 o 
   5  21   3        9.76        7.56      7.87 o 
   6  21   3        0.68        7.21     16.17 o 
   7  21   3        2.89       18.83     13.94 o 
   8  21   3        3.42       23.31     15.20 o 
  -7  22   3        1.08       14.29      9.70 o 
  -6  22   3       17.16       13.18      7.21 o 
  -5  22   3       34.11       29.74      6.97 o 
  -4  22   3       19.71       18.13      7.02 o 
  -3  22   3        0.46        1.56      5.44 o 
  -2  22   3       11.17        7.51      5.19 o 
  -1  22   3        1.30        7.04      5.15 o 
   0  22   3       38.16       34.16      9.97 o 
   1  22   3      199.09      251.95     18.56 o 
   2  22   3      263.55      260.36     32.39 o 
   3  22   3        4.03        8.95      9.54 o 
   4  22   3      293.95      276.59     32.26 o 
   5  22   3        7.66       29.10     11.18 o 
   6  22   3       55.97       59.79     15.08 o 
   7  22   3        0.08       18.58     14.10 o 
  -7  23   3       32.65       39.52     10.83 o 
  -6  23   3        6.97       14.95      9.06 o 
  -5  23   3       61.75       65.39     17.88 o 
  -4  23   3       55.81       44.01      9.15 o 
  -3  23   3       30.09       33.52      7.82 o 
  -2  23   3       12.01        5.07      6.73 o 
  -1  23   3       10.56        7.88      6.06 o 
   0  23   3       20.03       16.64      7.13 o 
   1  23   3        0.34        2.79      5.52 o 
   2  23   3       60.68       68.10     12.00 o 
   3  23   3       24.53       23.90     11.82 o 
   4  23   3        4.74        5.41     10.30 o 
   5  23   3       30.89       60.64     17.90 o 
   6  23   3       47.43       51.77     17.99 o 
   7  23   3        1.85       31.92     15.71 o 
  -7  24   3        3.02       21.45     13.17 o 
  -6  24   3        0.18        7.20     10.35 o 
  -5  24   3      100.69      118.87     31.84 o 
  -4  24   3       60.20       48.38      9.65 o 
  -3  24   3       32.14       22.81      7.83 o 
  -2  24   3       23.38       32.54      9.34 o 
  -1  24   3        6.79       11.17      7.56 o 
   0  24   3       45.37       49.51     10.51 o 
   1  24   3        0.52       -0.45      5.37 o 
   2  24   3       78.81       86.23     20.18 o 
   3  24   3       44.94       41.05     15.46 o 
   4  24   3        0.07       14.86     10.81 o 
   5  24   3       10.27       15.29     12.08 o 
   6  24   3        4.75       35.56     15.12 o 
  -6  25   3        0.01        8.48      8.54 o 
  -5  25   3        5.55       10.52      8.38 o 
  -4  25   3        3.10       -0.55      5.70 o 
  -3  25   3       10.78       16.27      7.45 o 
  -2  25   3       22.71        9.45      8.83 o 
  -1  25   3       37.41       36.96     18.12 o 
   0  25   3        2.81        3.81      6.24 o 
   1  25   3        1.42        2.92      6.20 o 
   2  25   3        0.63        8.19     10.56 o 
   3  25   3        0.01        1.60      8.02 o 
   4  25   3       15.03       19.00     12.92 o 
   5  25   3        5.85        6.25     10.73 o 
   6  25   3        0.52       12.16     10.98 o 
  -5  26   3        0.18        8.98      9.71 o 
  -4  26   3       76.00       70.46     14.26 o 
  -3  26   3       18.30       17.92      7.89 o 
  -2  26   3        0.07        0.12      6.72 o 
  -1  26   3       32.10       25.61      8.70 o 
   0  26   3       14.29        6.50      7.03 o 
   1  26   3      121.84      135.01     29.35 o 
   2  26   3       13.87       13.94     10.98 o 
   3  26   3       19.07       16.47     12.58 o 
   4  26   3        4.15       -2.28      8.95 o 
   5  26   3        8.83       33.44     15.46 o 
  -5  27   3       43.26       53.14     13.08 o 
  -4  27   3       47.28       45.60     12.00 o 
  -3  27   3        1.48       13.98      9.54 o 
  -2  27   3        1.07        6.78      7.56 o 
  -1  27   3        3.56       10.61      7.99 o 
   0  27   3       33.38       36.65     10.74 o 
   2  27   3       49.49       55.91     18.16 o 
   3  27   3       29.16       35.89     15.46 o 
   4  27   3        0.01        4.90     12.41 o 
  -4  28   3        1.65       10.32      8.14 o 
  -3  28   3        0.15       11.11      8.00 o 
  -2  28   3      104.96      132.87     28.38 o 
  -1  28   3        0.12        2.97      7.08 o 
   0  28   3      101.67      143.32     27.53 o 
   1  28   3       21.12       14.36     12.33 o 
   2  28   3       39.90       27.79     14.36 o 
   3  28   3        3.69        6.33     10.56 o 
  -2  29   3        0.00        5.74      7.85 o 
  -1  29   3       14.28       22.11     10.36 o 
   0  29   3       47.63       64.19     21.20 o 
   1  29   3       16.10       28.38     14.78 o 
   2  29   3       40.36       40.12     17.31 o 
 -11   0   4        6.61        3.55     10.49 o 
 -10   0   4       29.89       21.68      8.48 o 
  -9   0   4      390.47      376.94     17.18 o 
  -8   0   4      704.77      714.48     26.14 o 
  -7   0   4       39.96       29.96      6.11 o 
  -6   0   4       24.59       19.55      8.39 o 
  -5   0   4       68.35       72.97      8.56 o 
  -4   0   4      102.56      118.11      6.69 o 
  -3   0   4       37.24       21.32      2.84 o 
  -2   0   4       18.69       53.56      5.40 o 
  -1   0   4     4383.72     4432.96     79.94 o 
   0   0   4      631.53      612.30     22.72 o 
   1   0   4     1037.03     1137.02     22.97 o 
   2   0   4     3055.77     3135.74     45.67 o 
   3   0   4     6597.07     7133.85     84.82 o 
   4   0   4     1881.10     1985.10     29.83 o 
   5   0   4     3356.14     3706.96     58.82 o 
   6   0   4      454.23      492.01     53.08 o 
   7   0   4      320.28      359.50     19.95 o 
   8   0   4      267.97      320.36     23.23 o 
   9   0   4       33.36       20.60     17.61 o 
  10   0   4      296.69      270.85     31.92 o 
  11   0   4       60.95      101.26     25.08 o 
 -11   1   4        0.53        8.61      7.43 o 
 -10   1   4       34.63       36.68      7.49 o 
  -9   1   4       52.73       43.00      5.81 o 
  -8   1   4     1069.67     1062.88     21.70 o 
  -7   1   4        7.53       12.47      3.15 o 
  -6   1   4      817.48      809.80     14.21 o 
  -5   1   4      112.65      111.34      4.92 o 
  -4   1   4       17.56       19.87      2.41 o 
  -3   1   4      122.03      130.67      4.00 o 
  -2   1   4      951.87      950.97     12.38 o 
  -1   1   4      795.44      860.76     36.39 o 
   0   1   4     2481.11     2470.78     44.90 o 
   1   1   4      806.24      765.67     12.03 o 
   2   1   4       55.03       41.37      2.39 o 
   3   1   4     1414.84     1494.85     15.96 o 
   4   1   4      723.91      896.27     12.15 o 
   5   1   4      221.24      270.17     10.99 o 
   6   1   4       82.02       84.63     11.95 o 
   7   1   4      321.53      315.37     14.59 o 
   8   1   4       34.99       39.91      7.52 o 
   9   1   4       15.22        7.57      9.05 o 
  10   1   4       14.81        8.30      9.12 o 
  11   1   4        1.73       -0.74      8.21 o 
 -11   2   4        0.07        4.46      6.35 o 
 -10   2   4        0.05       -0.86      5.26 o 
  -9   2   4       80.22       83.45      9.24 o 
  -8   2   4      121.61      119.79      7.34 o 
  -7   2   4     1252.43     1191.46     22.01 o 
  -6   2   4      207.75      213.01      7.44 o 
  -5   2   4       58.90       61.07      4.74 o 
  -4   2   4        0.36        1.22      1.39 o 
  -3   2   4      172.08      193.17      4.97 o 
  -2   2   4      165.58      198.87      7.32 o 
  -1   2   4     1596.33     1527.89     31.30 o 
   0   2   4     3069.83     2715.31     70.44 o 
   1   2   4        3.83        4.32      2.34 o 
   2   2   4       94.83      107.52      3.61 o 
   3   2   4     1255.02     1285.95     14.31 o 
   4   2   4     6570.19     6986.22     64.34 o 
   5   2   4       44.59       61.79      5.52 o 
   6   2   4       18.50       19.03      5.31 o 
   7   2   4       34.11       44.84     11.80 o 
   8   2   4       23.44       17.10      7.52 o 
   9   2   4       47.10       37.71     12.57 o 
  10   2   4        9.21       -0.40      7.22 o 
  11   2   4       51.09       65.54     15.12 o 
 -11   3   4       24.28       34.05      8.27 o 
 -10   3   4      145.86      144.27     11.01 o 
  -9   3   4      162.33      161.93     10.57 o 
  -8   3   4       32.84       22.49      4.74 o 
  -7   3   4       79.37       75.20      5.55 o 
  -6   3   4       41.38       44.54      4.39 o 
  -5   3   4      280.08      254.39      8.54 o 
  -4   3   4        1.94        1.52      1.33 o 
  -3   3   4     6674.83     7136.08     60.57 o 
  -2   3   4     2391.48     2464.95     27.57 o 
  -1   3   4      766.24      731.38     18.87 o 
   0   3   4      859.32      901.80     16.71 o 
   1   3   4     1673.42     1730.68     23.58 o 
   2   3   4     1112.46     1187.79     14.83 o 
   3   3   4     3890.18     4209.31     35.13 o 
   4   3   4     2986.06     3146.16     30.17 o 
   5   3   4       46.55       50.29      3.70 o 
   6   3   4      102.54      107.26     13.87 o 
   7   3   4       47.73       34.91      6.52 o 
   8   3   4      108.69      115.89     10.41 o 
   9   3   4       70.20       67.14     10.37 o 
  10   3   4        8.31       22.95      9.13 o 
  11   3   4       95.72       93.11     16.55 o 
 -11   4   4        3.70        3.85      6.29 o 
 -10   4   4      424.59      414.14     16.01 o 
  -9   4   4       31.29       26.26      5.40 o 
  -8   4   4       10.33        9.81      4.79 o 
  -7   4   4       70.12       68.37      6.26 o 
  -6   4   4       16.99       10.51      2.94 o 
  -5   4   4      151.64      145.19      4.81 o 
  -4   4   4      240.15      214.86      5.81 o 
  -3   4   4     1407.53     1571.40     18.29 o 
  -2   4   4      619.97      667.87      9.74 o 
  -1   4   4      365.07      356.95      7.59 o 
   0   4   4     5002.20     4916.50     58.10 o 
   1   4   4      614.12      681.22     11.19 o 
   2   4   4     1889.72     1923.07     21.88 o 
   3   4   4     1017.33     1101.82     13.65 o 
   4   4   4     2964.79     3298.83     31.50 o 
   5   4   4      346.80      335.64      7.73 o 
   6   4   4       23.28       22.46      4.47 o 
   7   4   4        9.59        6.17      4.97 o 
   8   4   4        0.01       -0.12      5.95 o 
   9   4   4        3.52       24.06      7.89 o 
  10   4   4        3.57       15.54     13.14 o 
  11   4   4       18.82        3.34      9.29 o 
 -11   5   4        0.52        0.24      9.51 o 
 -10   5   4      167.61      168.81     15.95 o 
  -9   5   4       60.63       60.65      7.32 o 
  -8   5   4      242.02      232.27     11.03 o 
  -7   5   4       37.23       33.17      5.65 o 
  -6   5   4       52.54       50.38      6.99 o 
  -5   5   4       32.47       33.45      2.98 o 
  -4   5   4      202.72      188.34      5.33 o 
  -3   5   4      218.50      217.36      5.76 o 
  -2   5   4       32.19       31.42      2.56 o 
  -1   5   4     1587.08     1600.70     20.49 o 
   0   5   4       80.96       97.44      6.06 o 
   1   5   4      862.80      849.21     13.65 o 
   2   5   4      675.37      640.32     10.92 o 
   3   5   4      769.72      816.40     11.20 o 
   4   5   4      360.85      339.95      7.01 o 
   5   5   4     2272.27     2431.74     26.04 o 
   6   5   4        4.64        2.57      3.58 o 
   7   5   4        0.12        0.97      3.65 o 
   8   5   4       41.25       44.19      8.35 o 
   9   5   4       30.43       34.25      9.70 o 
  10   5   4       23.98       20.77      8.04 o 
  11   5   4        1.71       -4.26      8.79 o 
 -11   6   4        0.05       -6.52     10.82 o 
 -10   6   4        1.37        5.96      5.99 o 
  -9   6   4        5.97       14.77      5.24 o 
  -8   6   4       34.16       35.71      5.49 o 
  -7   6   4       22.65       19.29      6.14 o 
  -6   6   4       57.03       52.96      5.57 o 
  -5   6   4      313.13      309.23      8.15 o 
  -4   6   4        0.68        1.16      1.35 o 
  -3   6   4     1740.71     1739.67     20.01 o 
  -2   6   4     4468.88     4673.66     52.75 o 
  -1   6   4        0.09        3.08      1.56 o 
   0   6   4       74.68       75.75      6.48 o 
   1   6   4       73.52       65.04      3.48 o 
   2   6   4      880.12      890.74     16.10 o 
   3   6   4     1704.75     1828.88     22.02 o 
   4   6   4        1.98        1.07      1.75 o 
   5   6   4       98.22       95.23      4.64 o 
   6   6   4     1727.21     1764.44     27.86 o 
   7   6   4        4.21        7.96      4.07 o 
   8   6   4       21.79       24.96      7.34 o 
   9   6   4       67.22       71.08     10.93 o 
  10   6   4       57.97       58.40     11.44 o 
  11   6   4       58.19       54.39     11.52 o 
 -11   7   4      118.04      118.90     20.21 o 
 -10   7   4       13.67       -2.79      7.00 o 
  -9   7   4        4.19       10.25      5.78 o 
  -8   7   4        2.64        1.01      3.92 o 
  -7   7   4       26.14       19.25      8.23 o 
  -6   7   4        0.16        0.50      2.53 o 
  -5   7   4      126.72      104.94      5.97 o 
  -4   7   4      384.97      399.38      7.41 o 
  -3   7   4       97.10      110.55      4.18 o 
  -2   7   4        4.26        3.16      1.86 o 
  -1   7   4      258.49      261.38      8.18 o 
   0   7   4      312.20      297.84     10.20 o 
   1   7   4      103.17       92.31      4.25 o 
   2   7   4        0.02        1.21      1.49 o 
   3   7   4      890.67     1002.39     15.78 o 
   4   7   4      182.08      201.56      6.62 o 
   5   7   4       51.82       64.85      4.12 o 
   6   7   4      279.08      271.85     10.00 o 
   7   7   4       32.31       35.67      7.54 o 
   8   7   4        0.01        1.06      5.02 o 
   9   7   4        5.30       12.20      7.58 o 
  10   7   4      369.68      383.74     21.61 o 
  11   7   4       14.18       25.47      9.82 o 
 -11   8   4        6.90       -2.78      8.12 o 
 -10   8   4       30.84       30.46      9.11 o 
  -9   8   4        4.57        8.38      8.13 o 
  -8   8   4        5.63        2.14      4.20 o 
  -7   8   4        1.24       10.30      6.38 o 
  -6   8   4        1.86        2.42      2.95 o 
  -5   8   4       89.76       92.05      6.97 o 
  -4   8   4        0.06        0.82      1.69 o 
  -3   8   4      624.48      586.35      9.74 o 
  -2   8   4        2.84        5.57      2.72 o 
  -1   8   4      502.74      480.18     11.83 o 
   0   8   4      309.43      305.78      5.66 o 
   1   8   4      228.54      220.35      5.62 o 
   2   8   4       14.63       19.38      2.26 o 
   3   8   4      610.17      666.99     11.31 o 
   4   8   4      415.71      472.78     10.07 o 
   5   8   4       16.35       11.76      3.27 o 
   6   8   4      312.51      294.22     10.29 o 
   7   8   4      187.52      203.38     15.17 o 
   8   8   4       28.38       25.92     10.21 o 
   9   8   4      155.00      152.47     14.23 o 
  10   8   4      120.96      121.27     14.18 o 
 -11   9   4        2.67        0.60      7.24 o 
 -10   9   4        5.05       -3.16      5.86 o 
  -9   9   4        2.27       16.85      7.54 o 
  -8   9   4       48.43       47.37      7.53 o 
  -7   9   4       91.66      107.42     10.05 o 
  -6   9   4      471.73      434.23     25.72 o 
  -5   9   4        3.31        4.05      5.00 o 
  -4   9   4      172.64      185.80      6.00 o 
  -3   9   4      131.38      131.12      5.78 o 
  -2   9   4      400.40      380.38      9.42 o 
  -1   9   4       13.25       16.34      4.50 o 
   0   9   4      958.65     1059.98     14.85 o 
   1   9   4      484.20      509.75      9.42 o 
   2   9   4      799.33      818.14     12.41 o 
   3   9   4      332.85      328.77     10.82 o 
   4   9   4      187.83      191.85      6.58 o 
   5   9   4      199.30      220.29      7.68 o 
   6   9   4       21.42       28.73      6.37 o 
   7   9   4      146.51      170.36     13.42 o 
   8   9   4       47.94       61.49     11.12 o 
   9   9   4       22.41       27.77      8.76 o 
  10   9   4      264.34      275.84     18.83 o 
 -10  10   4       16.94       16.62      8.07 o 
  -9  10   4       11.70       10.30      5.51 o 
  -8  10   4      120.28      106.17     10.88 o 
  -7  10   4       32.86       23.78      6.30 o 
  -6  10   4        9.47        6.26      3.42 o 
  -5  10   4      249.86      241.91     10.66 o 
  -4  10   4      234.43      223.86      9.01 o 
  -3  10   4       66.92       71.53      5.43 o 
  -2  10   4        1.73        2.00      2.94 o 
  -1  10   4      480.45      534.04     11.25 o 
   0  10   4      425.05      416.81      8.18 o 
   1  10   4        6.60        4.59      2.11 o 
   2  10   4     1304.46     1365.31     18.10 o 
   3  10   4        6.20       11.72      3.48 o 
   4  10   4       11.81       13.33      3.17 o 
   5  10   4       89.40      104.11      7.28 o 
   6  10   4       25.80       34.20      8.64 o 
   7  10   4        0.01        8.15      5.57 o 
   8  10   4       28.30       28.50      7.63 o 
   9  10   4      209.14      202.52     25.62 o 
  10  10   4        2.85        8.50      7.32 o 
 -10  11   4      129.74      132.30     21.18 o 
  -9  11   4      102.84       98.29     10.94 o 
  -8  11   4       32.31       28.59      6.62 o 
  -7  11   4       27.38       17.37      5.58 o 
  -6  11   4      143.79      139.49      9.38 o 
  -5  11   4       87.64       96.77      7.67 o 
  -4  11   4      179.71      192.72     10.45 o 
  -3  11   4       16.57       17.29      2.95 o 
  -2  11   4     1599.55     1513.69     27.15 o 
  -1  11   4      263.23      267.24      7.31 o 
   0  11   4       53.93       46.74      3.11 o 
   1  11   4      821.78      813.52     13.46 o 
   2  11   4      179.32      208.49      6.68 o 
   3  11   4        0.33       -2.09      2.17 o 
   4  11   4      248.44      240.70      9.30 o 
   5  11   4       49.65       53.29      7.10 o 
   6  11   4       55.86       48.75      7.59 o 
   7  11   4      252.14      244.60     14.49 o 
   8  11   4       28.64       35.31      9.00 o 
   9  11   4       22.28       15.26      7.50 o 
  10  11   4       99.79      119.33     14.00 o 
 -10  12   4       17.86       19.71      8.11 o 
  -9  12   4        0.97       18.53      6.99 o 
  -8  12   4        0.04        4.22      4.66 o 
  -7  12   4       14.65       10.26      5.01 o 
  -6  12   4       32.80       33.09      6.26 o 
  -5  12   4       11.77        1.86      4.16 o 
  -4  12   4      796.40      801.10     15.87 o 
  -3  12   4       80.55       98.92      9.61 o 
  -2  12   4      176.80      147.34      8.41 o 
  -1  12   4        2.89        2.72      1.31 o 
   0  12   4       14.33       21.57      2.66 o 
   1  12   4      565.87      562.24     10.86 o 
   2  12   4        1.11       -0.65      2.03 o 
   3  12   4        3.09       -0.01      2.17 o 
   4  12   4       32.05       37.00      6.07 o 
   5  12   4       44.23       38.41      6.65 o 
   6  12   4        2.16        6.33      4.88 o 
   7  12   4       47.97       61.32     14.53 o 
   8  12   4       22.21       26.74      8.53 o 
   9  12   4       73.00       84.18     11.88 o 
  10  12   4        5.48       16.22      9.90 o 
 -10  13   4       15.59       20.97      8.46 o 
  -9  13   4       15.41        5.17      6.70 o 
  -8  13   4       23.68       16.94      7.13 o 
  -7  13   4       86.29       79.74      9.55 o 
  -6  13   4        0.33       -3.32      3.32 o 
  -5  13   4        6.31       -2.64      2.64 o 
  -4  13   4      123.68      105.93      6.57 o 
  -3  13   4     1462.37     1339.15     23.86 o 
  -2  13   4       84.71       78.65      6.90 o 
  -1  13   4       75.38       79.80      3.27 o 
   0  13   4       28.02       34.10      3.57 o 
   1  13   4       19.97       27.14      3.72 o 
   2  13   4       55.13       72.09      4.65 o 
   3  13   4      589.44      595.69     18.16 o 
   4  13   4      103.52      120.17     11.19 o 
   5  13   4        3.38        4.11      4.20 o 
   6  13   4       65.62       59.49      8.45 o 
   7  13   4       80.25       75.23     13.24 o 
   8  13   4       25.01       24.85      7.76 o 
   9  13   4       39.38       50.91     12.50 o 
  10  13   4        2.30       27.67     12.00 o 
 -10  14   4        2.69       13.49      7.70 o 
  -9  14   4        5.17        9.84      7.99 o 
  -8  14   4        0.66       -1.86      5.04 o 
  -7  14   4       14.85       15.06      5.66 o 
  -6  14   4        1.93       -3.30      5.51 o 
  -5  14   4       26.97       30.77      5.27 o 
  -4  14   4      579.38      554.99     24.70 o 
  -3  14   4     3440.45     3361.49     45.76 o 
  -2  14   4        3.45        2.58      2.64 o 
  -1  14   4       83.50       74.42      5.95 o 
   0  14   4      844.04      822.13     17.37 o 
   1  14   4       49.94       43.15      7.86 o 
   2  14   4      169.72      175.83     10.13 o 
   3  14   4       72.35       82.86      8.78 o 
   4  14   4       64.59       50.91      6.83 o 
   5  14   4       35.76       22.09      5.99 o 
   6  14   4        0.47        5.39      5.30 o 
   7  14   4      135.18      135.70     21.97 o 
   8  14   4       19.16       36.18     11.73 o 
   9  14   4       52.02       50.49     12.53 o 
  10  14   4        6.60       43.76     34.33 o 
 -10  15   4        1.84        0.93     10.79 o 
  -9  15   4        0.11       -1.06     10.04 o 
  -8  15   4        1.82        3.54      4.86 o 
  -7  15   4        0.07       -1.93      4.36 o 
  -6  15   4      109.30       86.07     10.42 o 
  -5  15   4        4.36        1.51      3.35 o 
  -4  15   4       26.11       31.33      5.15 o 
  -3  15   4      285.13      295.78     11.08 o 
  -2  15   4      183.86      152.63      8.16 o 
  -1  15   4       23.55       34.51      3.79 o 
   0  15   4       47.14       63.80      5.59 o 
   1  15   4       86.28      107.65      8.14 o 
   2  15   4        1.11       -2.32      3.73 o 
   3  15   4      205.39      207.20      9.70 o 
   4  15   4       53.20       45.07      6.66 o 
   5  15   4       14.97        4.04      4.58 o 
   6  15   4        2.44       10.38      6.73 o 
   7  15   4      110.21      176.69     17.82 o 
   8  15   4       13.89       37.67     19.42 o 
   9  15   4        0.00       29.95     21.58 o 
  -9  16   4        1.08        1.97      7.40 o 
  -8  16   4      112.25      123.28     14.15 o 
  -7  16   4       80.54       77.19     11.35 o 
  -6  16   4        0.00        3.39      5.24 o 
  -5  16   4       60.01       65.97      7.21 o 
  -4  16   4       10.83        9.87      4.07 o 
  -3  16   4      486.67      469.37     13.88 o 
  -2  16   4     1140.27     1024.42     20.57 o 
  -1  16   4      450.52      428.67     20.63 o 
   0  16   4      907.53      910.00     23.44 o 
   1  16   4      134.79      136.50      8.03 o 
   2  16   4       10.33        9.59      4.34 o 
   3  16   4        6.78        5.20      4.20 o 
   4  16   4       26.64       27.06      5.58 o 
   5  16   4       13.26        0.72      3.76 o 
   6  16   4       28.16       42.62     12.67 o 
   7  16   4       14.05       24.20      9.54 o 
   8  16   4       90.91      109.01     16.20 o 
   9  16   4        4.06       28.05     11.12 o 
  -9  17   4        3.38       15.96      8.74 o 
  -8  17   4        0.01       -1.32      6.94 o 
  -7  17   4       71.38       92.83     11.01 o 
  -6  17   4      142.14      140.96     11.89 o 
  -5  17   4      902.99      944.74     22.48 o 
  -4  17   4        2.09        2.72      3.52 o 
  -3  17   4       72.35       85.24      8.28 o 
  -2  17   4      835.99      786.74     17.92 o 
  -1  17   4       53.86       64.08      7.63 o 
   0  17   4      265.46      261.32     12.63 o 
   1  17   4        1.82        1.46      3.49 o 
   2  17   4        0.28       -0.72      3.25 o 
   3  17   4      509.62      505.90     55.61 o 
   4  17   4       11.92       -3.63      8.70 o 
   5  17   4        0.81        3.04      5.35 o 
   6  17   4        2.81        7.03      6.06 o 
   7  17   4       28.80       28.66     10.13 o 
   8  17   4        8.65       13.36      8.99 o 
   9  17   4        1.08        5.93      8.99 o 
  -9  18   4        2.77       -6.82      7.26 o 
  -8  18   4       20.14       14.48      7.81 o 
  -7  18   4       19.58       18.19      6.75 o 
  -6  18   4      118.29      114.01     10.96 o 
  -5  18   4        9.07        7.40      4.35 o 
  -4  18   4        6.80        5.77      3.97 o 
  -3  18   4      145.12      148.25      9.12 o 
  -2  18   4      419.79      405.88     12.84 o 
  -1  18   4      691.66      680.59     21.19 o 
   0  18   4      115.19       96.30     12.14 o 
   1  18   4      150.72      183.85     18.27 o 
   2  18   4       23.56       18.18      5.47 o 
   3  18   4      105.97      110.89     19.93 o 
   4  18   4       11.78       -4.39      9.80 o 
   5  18   4       48.07       48.05     16.05 o 
   6  18   4       73.46       85.38     20.44 o 
   7  18   4       18.83       15.97      8.87 o 
   8  18   4       23.43       29.36     11.74 o 
   9  18   4      105.50      134.74     18.94 o 
  -8  19   4        0.43        6.01     13.40 o 
  -7  19   4        0.62       12.51      7.02 o 
  -6  19   4      584.99      654.69     22.67 o 
  -5  19   4        0.08        2.23      5.11 o 
  -4  19   4        0.24        0.80      3.77 o 
  -3  19   4       51.82       50.03      6.20 o 
  -2  19   4      160.58      155.02     10.41 o 
  -1  19   4       14.10       14.17      4.69 o 
   0  19   4       64.48       44.60      8.44 o 
   1  19   4     1248.31     1146.32     35.60 o 
   2  19   4      205.00      179.36     14.60 o 
   3  19   4      228.58      224.01     18.25 o 
   4  19   4      238.28      251.51     28.63 o 
   5  19   4       41.72       40.12     15.88 o 
   6  19   4        3.54        3.63     11.49 o 
   7  19   4       11.62       39.44     16.81 o 
   8  19   4       17.00       42.90     16.72 o 
  -8  20   4       55.05       50.94     10.90 o 
  -7  20   4        3.72        5.31      6.24 o 
  -6  20   4      521.81      588.93     38.45 o 
  -5  20   4       41.86       44.62      6.84 o 
  -4  20   4        0.75       -2.66      3.61 o 
  -3  20   4        0.13        0.94      4.65 o 
  -2  20   4       27.93       21.22      4.45 o 
  -1  20   4      100.58      116.12      8.74 o 
   0  20   4       77.72       53.61      9.60 o 
   1  20   4      713.35      727.78     29.69 o 
   2  20   4      151.84      112.66     20.61 o 
   3  20   4       26.88       31.08     12.08 o 
   4  20   4      180.43      160.95     19.47 o 
   5  20   4       66.43       65.00     20.40 o 
   6  20   4        4.70       31.42     15.37 o 
   7  20   4       10.37       39.44     15.03 o 
   8  20   4       20.48       52.28     16.22 o 
  -8  21   4        1.75       11.61      8.57 o 
  -7  21   4       13.02       25.03      8.19 o 
  -6  21   4       17.68       27.58      8.41 o 
  -5  21   4        0.86       -2.93      4.84 o 
  -4  21   4       13.03       10.68      5.81 o 
  -3  21   4        7.55       13.24      4.58 o 
  -2  21   4       51.88       40.37      7.30 o 
  -1  21   4       11.41       15.40      6.21 o 
   0  21   4      144.27      123.73     13.45 o 
   1  21   4       16.41       27.47      7.61 o 
   2  21   4        0.00       11.57      8.87 o 
   3  21   4       48.22       53.88     15.37 o 
   4  21   4        5.76        8.61     10.47 o 
   5  21   4        2.84        8.87      9.01 o 
   6  21   4       30.83       44.06     12.58 o 
   7  21   4       30.73       39.36     16.72 o 
  -7  22   4        4.64        8.04      7.50 o 
  -6  22   4        6.24       13.18      6.92 o 
  -5  22   4      122.38      144.74     12.45 o 
  -4  22   4       78.61       96.57      9.10 o 
  -3  22   4      101.85      119.85     14.24 o 
  -2  22   4        5.40        7.12      6.08 o 
  -1  22   4       11.34       16.06      6.98 o 
   0  22   4      193.90      198.59     37.50 o 
   1  22   4       12.56       13.67      7.06 o 
   2  22   4        4.79        6.17      9.29 o 
   3  22   4      209.76      181.58     26.60 o 
   4  22   4       90.70      124.40     25.00 o 
   5  22   4        1.14       11.15     11.65 o 
   6  22   4        0.01        3.04     11.15 o 
   7  22   4        0.21       21.87     14.02 o 
  -7  23   4        0.05        6.18      7.80 o 
  -6  23   4       16.80       31.44      9.05 o 
  -5  23   4        7.48        6.41      5.93 o 
  -4  23   4      121.10      120.18     18.08 o 
  -3  23   4      142.88      146.92     13.82 o 
  -2  23   4      117.42      122.73     14.92 o 
  -1  23   4        5.01        5.86      8.57 o 
   0  23   4       16.08       15.30      7.14 o 
   1  23   4       35.98       43.24     14.02 o 
   2  23   4       67.20       61.31     17.06 o 
   3  23   4       29.80       -2.20      8.95 o 
   4  23   4       81.55       54.47     17.90 o 
   5  23   4        1.99       26.60     13.26 o 
   6  23   4        0.00       12.50     12.50 o 
   7  23   4       14.92       38.00     16.30 o 
  -6  24   4        2.08       10.01      8.83 o 
  -5  24   4        0.21        6.97      7.81 o 
  -4  24   4        3.48       14.99      6.95 o 
  -3  24   4       79.60       87.34     12.11 o 
  -2  24   4        2.84        6.69      6.97 o 
  -1  24   4       15.74        7.53      6.23 o 
   0  24   4       62.74       64.15     11.56 o 
   1  24   4      129.07      140.53     24.66 o 
   2  24   4       17.56       15.96     11.06 o 
   3  24   4       35.01       33.61     14.61 o 
   4  24   4       21.24       66.13     18.66 o 
   5  24   4        1.26       26.52     15.20 o 
   6  24   4       54.00      136.48     27.95 o 
  -6  25   4       68.57       84.26     15.59 o 
  -5  25   4        6.27       11.90     17.23 o 
  -4  25   4        0.43        5.38      8.78 o 
  -3  25   4       95.96       90.09     15.26 o 
  -2  25   4        2.47        5.21      6.71 o 
  -1  25   4       41.78       52.52     13.05 o 
   0  25   4      183.10      257.59     32.52 o 
   1  25   4      100.49      127.44     24.49 o 
   2  25   4       18.27       -1.52      8.28 o 
   3  25   4       66.14       51.69     17.48 o 
   4  25   4      131.75      116.29     24.66 o 
   5  25   4        4.06        2.70     11.82 o 
   6  25   4       25.81       47.97     20.69 o 
  -5  26   4        0.11        8.21     12.67 o 
  -4  26   4       18.26        1.35     10.22 o 
  -3  26   4       62.49       79.47     32.05 o 
  -2  26   4        5.89       10.42      7.19 o 
  -1  26   4        4.60       13.07      7.93 o 
   0  26   4      112.28      137.83     26.35 o 
   1  26   4        0.08        2.53      8.11 o 
   2  26   4        4.77        9.21     11.82 o 
   3  26   4        6.36       10.73     11.32 o 
   4  26   4       13.15       28.04     14.53 o 
   5  26   4       10.97       13.94     12.08 o 
  -4  27   4        2.20        3.90     14.53 o 
  -3  27   4       22.09       46.77     11.64 o 
  -2  27   4       91.66       94.27     15.07 o 
  -1  27   4        0.39       -7.09      9.21 o 
   0  27   4       26.59       42.90     17.65 o 
   1  27   4       16.72       26.86     14.53 o 
   2  27   4       46.11       32.43     15.20 o 
   3  27   4       66.55      101.68     23.73 o 
   4  27   4       40.54       37.41     17.48 o 
  -3  28   4        0.26        6.11     10.56 o 
  -2  28   4       35.66       26.12     10.17 o 
  -1  28   4        0.02       -3.38      9.37 o 
   0  28   4       80.97       76.52     21.62 o 
   1  28   4      124.35      131.07     26.43 o 
   2  28   4       23.69        8.78     12.16 o 
   3  28   4        9.38        5.57     11.57 o 
  -2  29   4        0.09        7.43     11.82 o 
  -1  29   4        8.16       -1.94     10.64 o 
   0  29   4        2.62       -3.88     10.22 o 
   1  29   4       47.78       56.84     20.78 o 
 -11   1   5        1.43        1.12      6.98 o 
 -10   1   5       10.48       15.97      6.25 o 
  -9   1   5       32.60       27.76      5.59 o 
  -8   1   5     2220.17     2228.17     32.51 o 
  -7   1   5      108.74      112.89      7.89 o 
  -6   1   5     2357.79     2303.61     27.91 o 
  -5   1   5       21.01       18.64      2.54 o 
  -4   1   5      441.04      442.69      8.23 o 
  -3   1   5        0.69       -0.46      1.21 o 
  -2   1   5      293.17      269.81      6.62 o 
  -1   1   5        8.01       22.02      2.54 o 
   0   1   5       28.60       17.53      3.85 o 
   1   1   5        0.14        0.10      1.72 o 
   2   1   5      164.78      181.83      9.31 o 
   3   1   5      179.14      192.15      4.52 o 
   4   1   5      459.18      457.20      9.91 o 
   5   1   5      958.28     1014.64     15.20 o 
   6   1   5       50.82       45.01      6.47 o 
   7   1   5        1.50        9.47      4.94 o 
   8   1   5       75.38       90.66     12.57 o 
   9   1   5      138.13      126.56     16.45 o 
  10   1   5       29.38       20.77     11.06 o 
  11   1   5        3.94        2.32      9.41 o 
 -11   2   5        0.79       -0.63      5.91 o 
 -10   2   5      166.91      175.41     13.10 o 
  -9   2   5       40.29       37.45      6.80 o 
  -8   2   5      151.58      151.18      8.79 o 
  -7   2   5     1356.34     1296.93     20.35 o 
  -6   2   5      737.08      727.85     13.66 o 
  -5   2   5       46.27       41.79      3.56 o 
  -4   2   5       71.14       81.44      3.91 o 
  -3   2   5      169.92      174.97      5.80 o 
  -2   2   5     1922.39     1959.28     25.89 o 
  -1   2   5      322.70      366.66     11.41 o 
   0   2   5      960.54      992.78     18.61 o 
   1   2   5      328.38      336.94      7.50 o 
   2   2   5      108.13      122.61      3.70 o 
   3   2   5        0.30        4.33      1.63 o 
   4   2   5        3.37        5.45      1.95 o 
   5   2   5       62.25       74.96      4.68 o 
   6   2   5      284.57      342.09     17.49 o 
   7   2   5      160.11      168.99     12.49 o 
   8   2   5       13.72        4.88      7.85 o 
   9   2   5       99.35       93.40     15.37 o 
  10   2   5        4.23        5.13      9.28 o 
  11   2   5        2.01        0.60      9.23 o 
 -11   3   5        3.31       -1.34      6.55 o 
 -10   3   5        1.49        3.54      4.51 o 
  -9   3   5       92.65       93.06      8.63 o 
  -8   3   5      105.11      102.62      7.57 o 
  -7   3   5       21.72       13.64      4.29 o 
  -6   3   5      271.92      274.00      7.92 o 
  -5   3   5      316.04      308.25      7.77 o 
  -4   3   5      151.57      146.96      5.20 o 
  -3   3   5      358.99      331.46      6.69 o 
  -2   3   5       47.97       32.23      2.92 o 
  -1   3   5       37.58       37.29      2.74 o 
   0   3   5      239.92      260.07     10.26 o 
   1   3   5       53.68       38.89      2.98 o 
   2   3   5      141.28      120.20      3.85 o 
   3   3   5       13.76       17.19      2.42 o 
   4   3   5     1025.34     1042.58     14.38 o 
   5   3   5     2104.12     2207.89     25.95 o 
   6   3   5        4.03        0.58      4.46 o 
   7   3   5        2.72        8.34      5.58 o 
   8   3   5      108.77      139.16     12.82 o 
   9   3   5       66.72       73.13     13.39 o 
  10   3   5        0.10        3.12     16.72 o 
  11   3   5       41.01       45.10     19.64 o 
 -11   4   5       30.15       15.03      8.76 o 
 -10   4   5        0.30        9.90      5.32 o 
  -9   4   5      251.44      279.10     19.78 o 
  -8   4   5        1.14        4.07      3.56 o 
  -7   4   5       98.39       83.81      6.56 o 
  -6   4   5       38.11       31.60      3.54 o 
  -5   4   5        5.59        9.68      2.24 o 
  -4   4   5      131.36      131.68      5.71 o 
  -3   4   5      827.15      821.09     13.44 o 
  -2   4   5       68.68       89.23      6.05 o 
  -1   4   5     1846.33     2107.62     29.15 o 
   0   4   5       83.89       58.27      3.60 o 
   1   4   5       34.82       23.82      5.53 o 
   2   4   5       38.23       43.61      2.70 o 
   3   4   5      634.73      638.77     10.91 o 
   4   4   5       34.94       52.76      3.67 o 
   5   4   5      250.30      283.26      9.13 o 
   6   4   5       55.89       85.51      9.06 o 
   7   4   5        0.04        1.74      5.19 o 
   8   4   5        3.34        1.17      5.69 o 
   9   4   5       80.84       82.30     11.51 o 
  10   4   5       33.54       27.12     10.51 o 
  11   4   5        2.08        7.86      9.12 o 
 -11   5   5        2.12        3.05      7.77 o 
 -10   5   5      260.21      245.64     15.52 o 
  -9   5   5       42.26       41.43      6.85 o 
  -8   5   5       17.03       16.53      5.19 o 
  -7   5   5        0.52       -0.77      2.92 o 
  -6   5   5      148.83      151.76      7.74 o 
  -5   5   5        4.67        6.64      2.27 o 
  -4   5   5      145.29      152.37      5.16 o 
  -3   5   5      136.90      146.64      5.45 o 
  -2   5   5      742.57      784.15     13.95 o 
  -1   5   5     5106.82     5074.19     61.45 o 
   0   5   5     2003.34     2141.13     29.03 o 
   1   5   5      471.25      465.33     10.08 o 
   2   5   5       78.37       67.89      3.91 o 
   3   5   5      358.72      364.65      8.71 o 
   4   5   5      192.92      188.53      5.71 o 
   5   5   5        1.97        5.54      3.06 o 
   6   5   5      321.07      330.90     14.61 o 
   7   5   5       33.89       29.86      7.04 o 
   8   5   5       14.84        5.47      6.24 o 
   9   5   5       11.09       26.45      8.36 o 
  10   5   5       29.49       37.07     11.82 o 
  11   5   5       28.10       36.76     15.75 o 
 -11   6   5        0.02       -8.73      8.73 o 
 -10   6   5       51.32       39.84      9.24 o 
  -9   6   5        7.91        0.77      4.67 o 
  -8   6   5        0.00        1.41      3.64 o 
  -7   6   5       14.28       13.55      4.42 o 
  -6   6   5       61.55       70.17      5.88 o 
  -5   6   5       53.10       47.11      4.62 o 
  -4   6   5       17.12       16.84      1.92 o 
  -3   6   5     1442.48     1428.90     19.34 o 
  -2   6   5        3.34        4.51      1.98 o 
  -1   6   5     4882.88     5217.01     50.91 o 
   0   6   5     1391.08     1580.95     23.21 o 
   1   6   5      191.22      203.83      8.29 o 
   2   6   5      174.29      192.39      5.70 o 
   3   6   5      518.73      553.61     11.20 o 
   4   6   5      207.17      222.88      6.68 o 
   5   6   5       42.45       51.17      9.15 o 
   6   6   5      641.13      609.10     19.74 o 
   7   6   5       80.51       68.53      8.97 o 
   8   6   5       14.04       15.43      6.56 o 
   9   6   5      110.24      121.98     13.46 o 
  10   6   5        5.66       20.81     10.26 o 
 -11   7   5       10.67       15.94      8.34 o 
 -10   7   5        2.18       12.44      7.27 o 
  -9   7   5        1.64       -1.78      5.30 o 
  -8   7   5       42.34       42.68      8.96 o 
  -7   7   5      397.95      393.81     13.38 o 
  -6   7   5       29.09       26.87      4.22 o 
  -5   7   5      364.83      388.35     10.58 o 
  -4   7   5       40.32       50.04      4.07 o 
  -3   7   5        0.18        0.66      1.32 o 
  -2   7   5      801.17      840.01     12.85 o 
  -1   7   5     3043.37     3132.35     44.71 o 
   0   7   5       15.21       13.05      4.63 o 
   1   7   5       66.70       75.34      3.24 o 
   2   7   5      822.98      718.70     13.90 o 
   3   7   5      120.85      141.28      4.96 o 
   4   7   5       37.39       51.35      7.41 o 
   5   7   5        0.62        1.31      5.88 o 
   6   7   5      217.71      236.67     13.14 o 
   7   7   5       20.92       23.93      6.91 o 
   8   7   5       23.83       17.00      6.80 o 
   9   7   5       30.51       42.43      9.40 o 
  10   7   5       35.41       40.27     11.54 o 
 -11   8   5        8.34       17.58      8.55 o 
 -10   8   5        0.04       -6.41      6.41 o 
  -9   8   5       23.11       14.84      6.48 o 
  -8   8   5       14.47       19.89      5.80 o 
  -7   8   5      249.68      178.64     12.23 o 
  -6   8   5       15.31        5.11      5.93 o 
  -5   8   5       31.96       18.34      6.71 o 
  -4   8   5      514.32      529.67     12.53 o 
  -3   8   5       40.55       37.00      2.93 o 
  -2   8   5       35.92       67.88      6.70 o 
  -1   8   5        0.50        0.84      6.17 o 
   0   8   5      243.09      263.80      7.24 o 
   1   8   5      251.75      233.56      5.27 o 
   2   8   5      435.54      407.42      8.98 o 
   3   8   5      165.08      186.68      6.23 o 
   4   8   5       74.79       71.21      6.10 o 
   5   8   5      148.37      117.26     10.40 o 
   6   8   5       28.97       49.77     10.44 o 
   7   8   5      519.77      559.64     20.46 o 
   8   8   5      179.79      196.65     14.36 o 
   9   8   5        2.75       17.79     10.72 o 
  10   8   5      207.22      215.46     23.06 o 
 -10   9   5       43.76       50.03     10.20 o 
  -9   9   5       17.28       13.12      5.64 o 
  -8   9   5      118.22      104.83     10.11 o 
  -7   9   5       79.71       52.34     10.81 o 
  -6   9   5      125.21      110.90      8.59 o 
  -5   9   5       46.26       61.14      6.37 o 
  -4   9   5       62.98       66.51      9.65 o 
  -3   9   5      355.64      325.54      9.93 o 
  -2   9   5      189.87      231.61      7.48 o 
  -1   9   5        6.51        8.61      3.39 o 
   0   9   5     1417.56     1417.21     21.69 o 
   1   9   5      466.80      424.65      9.72 o 
   2   9   5      276.85      310.53      6.92 o 
   3   9   5      438.15      482.32     14.42 o 
   4   9   5       90.54       89.25      6.55 o 
   5   9   5      110.82      124.01     17.80 o 
   6   9   5      137.32      137.46     10.87 o 
   7   9   5      191.73      189.27     13.20 o 
   8   9   5       56.91       51.66     16.43 o 
   9   9   5        3.98        9.82      7.52 o 
  10   9   5      153.55      137.51     14.62 o 
 -10  10   5       11.10       14.26      7.77 o 
  -9  10   5        7.97       -0.99      5.27 o 
  -8  10   5       18.35       16.77      5.94 o 
  -7  10   5       36.26       22.28      6.27 o 
  -6  10   5       71.99       46.10      6.06 o 
  -5  10   5      319.70      296.61     11.52 o 
  -4  10   5       22.13        6.58      3.84 o 
  -3  10   5       61.13       40.62      3.98 o 
  -2  10   5        0.26        2.13      2.99 o 
  -1  10   5      254.58      247.55     10.30 o 
   0  10   5       33.96       26.86      3.00 o 
   1  10   5       37.13       25.85      2.55 o 
   2  10   5      227.93      233.65      7.93 o 
   3  10   5      192.33      172.46     16.77 o 
   4  10   5       44.48       35.76      6.01 o 
   5  10   5        1.82       -1.56      4.08 o 
   6  10   5       15.31       10.47      5.64 o 
   7  10   5       56.62       67.95      9.61 o 
   8  10   5      227.25      205.18     20.61 o 
   9  10   5       86.74       93.05     12.34 o 
  10  10   5      100.85       97.74     15.36 o 
 -10  11   5       62.51       68.52     11.45 o 
  -9  11   5        8.85        9.82      6.57 o 
  -8  11   5       26.37       16.26      6.47 o 
  -7  11   5      111.78       97.19     10.24 o 
  -6  11   5      367.77      292.67     12.64 o 
  -5  11   5      123.92      104.40      8.02 o 
  -4  11   5      371.10      333.96     11.56 o 
  -3  11   5        0.13        1.84      2.33 o 
  -2  11   5       37.81       28.97      4.63 o 
  -1  11   5        0.83       -1.24      3.15 o 
   0  11   5       19.31       22.75      4.01 o 
   1  11   5       56.55       59.17      3.58 o 
   2  11   5      202.58      226.19      6.87 o 
   3  11   5       20.23       14.71      3.89 o 
   4  11   5       32.03       28.37      6.83 o 
   5  11   5      256.35      263.85     12.91 o 
   6  11   5      149.25      159.85     26.76 o 
   7  11   5       59.31       67.89      9.31 o 
   8  11   5       58.51       60.60     10.38 o 
   9  11   5      648.45      607.26     28.57 o 
  10  11   5        1.51       21.18     11.18 o 
 -10  12   5       21.71       10.65      8.44 o 
  -9  12   5       60.49       90.15     16.80 o 
  -8  12   5        0.02       -4.72      4.72 o 
  -7  12   5      163.71      142.21     11.91 o 
  -6  12   5      214.85      196.14     11.23 o 
  -5  12   5        7.95        1.92      3.14 o 
  -4  12   5      542.09      506.14     14.38 o 
  -3  12   5      561.49      510.25     13.68 o 
  -2  12   5        7.27        8.14      3.66 o 
  -1  12   5        0.87        1.22      3.59 o 
   0  12   5      347.36      338.22      6.81 o 
   1  12   5        8.49        5.39      2.45 o 
   2  12   5      518.39      535.43     13.44 o 
   3  12   5        1.52       -2.34      4.03 o 
   4  12   5        1.26        6.83      3.66 o 
   5  12   5       24.19       21.56      5.48 o 
   6  12   5      121.00      137.64     11.35 o 
   7  12   5       30.76       35.01     13.90 o 
   8  12   5       36.12       43.40     21.50 o 
   9  12   5        4.17        6.72      7.19 o 
  10  12   5       59.87      110.21     17.59 o 
 -10  13   5       22.16       24.25     13.86 o 
  -9  13   5        6.72       14.03     10.73 o 
  -8  13   5        3.55        6.99      5.68 o 
  -7  13   5       55.40       64.18      8.70 o 
  -6  13   5        1.32       -1.20      3.40 o 
  -5  13   5       70.92       59.90      6.58 o 
  -4  13   5       37.10       27.32      4.73 o 
  -3  13   5      664.61      591.29     15.10 o 
  -2  13   5       57.06       62.32      9.00 o 
  -1  13   5       11.03        8.71      4.22 o 
   0  13   5      231.33      234.43     15.22 o 
   1  13   5      855.64      860.70     17.13 o 
   2  13   5      248.89      243.53      9.09 o 
   3  13   5       22.27       25.29      5.06 o 
   4  13   5       78.23       76.27     14.49 o 
   5  13   5      264.03      285.34     17.29 o 
   6  13   5       97.54       81.52     12.21 o 
   7  13   5       18.08       24.78      6.91 o 
   8  13   5       44.28       43.64      9.35 o 
   9  13   5        5.76        8.40      8.75 o 
  10  13   5        2.09       29.36     15.67 o 
 -10  14   5       10.24       23.76      9.50 o 
  -9  14   5        0.01        0.03      6.85 o 
  -8  14   5        0.00       -2.47      5.57 o 
  -7  14   5        2.65        4.53      4.83 o 
  -6  14   5      106.52       87.98      8.38 o 
  -5  14   5        7.00        1.45      3.53 o 
  -4  14   5        0.80        7.50      3.95 o 
  -3  14   5        3.51       11.16      3.54 o 
  -2  14   5      320.75      346.15     16.92 o 
  -1  14   5      400.20      376.18     14.27 o 
   0  14   5       44.40       45.02      5.51 o 
   1  14   5       68.81       73.60      5.44 o 
   2  14   5       17.28       15.76      8.23 o 
   3  14   5        3.12       10.13      4.15 o 
   4  14   5       15.06       17.00      6.90 o 
   5  14   5      267.11      257.97     13.81 o 
   6  14   5        1.83        3.11      4.79 o 
   7  14   5       18.32       39.42      8.62 o 
   8  14   5        0.12       10.91      9.07 o 
   9  14   5       28.15       68.45     26.14 o 
  -9  15   5        5.18       -4.62      7.02 o 
  -8  15   5      116.32       98.37     13.12 o 
  -7  15   5        8.41       10.40      5.66 o 
  -6  15   5       58.60       64.18      7.56 o 
  -5  15   5       33.36       19.31      4.79 o 
  -4  15   5      474.24      465.84     14.44 o 
  -3  15   5      308.13      275.78     10.82 o 
  -2  15   5      296.29      283.77     12.11 o 
  -1  15   5     2599.48     2480.83     45.89 o 
   0  15   5     1937.16     1888.61     30.12 o 
   1  15   5      481.50      500.08     17.77 o 
   2  15   5      116.99      106.49     11.69 o 
   3  15   5      229.11      237.20     16.19 o 
   4  15   5      275.45      271.43     13.32 o 
   5  15   5        9.79        2.64      4.39 o 
   6  15   5        1.02       -2.12      6.13 o 
   7  15   5       51.31       54.39     11.86 o 
   8  15   5       26.17       60.76     12.55 o 
   9  15   5       26.67       53.24     38.64 o 
  -9  16   5        2.87        4.06      7.28 o 
  -8  16   5       16.91       18.59     10.03 o 
  -7  16   5       65.59       82.76     10.65 o 
  -6  16   5       39.79       33.97      6.18 o 
  -5  16   5       12.08       10.19      4.35 o 
  -4  16   5      192.49      204.81     11.94 o 
  -3  16   5       29.80       25.35      4.79 o 
  -2  16   5      133.77      126.96      9.12 o 
  -1  16   5      973.60      971.94     25.20 o 
   0  16   5      323.72      318.39     10.10 o 
   1  16   5        3.42        3.23      3.25 o 
   2  16   5      625.49      584.47     24.37 o 
   3  16   5      291.85      278.98     17.94 o 
   4  16   5      225.45      226.27     20.40 o 
   5  16   5       41.15       31.49      6.47 o 
   6  16   5        9.51       17.49      7.33 o 
   7  16   5      202.29      222.44     19.64 o 
   8  16   5       91.62      128.63     17.22 o 
   9  16   5       58.76       81.76     14.84 o 
  -9  17   5       60.32       48.64     18.97 o 
  -8  17   5       31.97       14.83      7.63 o 
  -7  17   5        3.58       -3.03      5.14 o 
  -6  17   5       20.64       20.49      5.26 o 
  -5  17   5      433.74      421.67     21.60 o 
  -4  17   5       70.60       88.99      7.99 o 
  -3  17   5       10.97        9.83      3.90 o 
  -2  17   5      155.80      144.42     14.18 o 
  -1  17   5      615.06      655.79     20.51 o 
   0  17   5       50.72       61.97      5.46 o 
   1  17   5       23.46       31.28     10.94 o 
   2  17   5      142.18      102.01     28.42 o 
   3  17   5       75.97       74.47     11.11 o 
   4  17   5        8.69        4.93      6.45 o 
   5  17   5        0.75        9.54     10.39 o 
   6  17   5        0.04       10.47      7.24 o 
   7  17   5       11.24       20.41      9.60 o 
   8  17   5        2.93       27.26     10.23 o 
   9  17   5       76.11      100.63     34.50 o 
  -9  18   5        1.99        6.74      7.53 o 
  -8  18   5        0.49        1.62      7.13 o 
  -7  18   5       33.18       35.11     12.46 o 
  -6  18   5      172.58      202.52     12.61 o 
  -5  18   5      227.71      242.17     12.65 o 
  -4  18   5       89.69       92.76      8.28 o 
  -3  18   5       73.23       66.38      6.77 o 
  -2  18   5      188.37      191.56     11.44 o 
  -1  18   5      101.53      105.33     14.21 o 
   0  18   5      152.65      139.01     10.40 o 
   1  18   5      487.08      511.41     23.35 o 
   2  18   5      866.07      890.20     31.88 o 
   3  18   5       68.24       60.30     14.44 o 
   4  18   5       23.80        4.73      9.46 o 
   5  18   5        0.00       14.86     11.65 o 
   6  18   5        0.04        8.78     11.99 o 
   7  18   5       18.69       49.57     17.65 o 
   8  18   5        8.06       17.85      9.59 o 
  -8  19   5       13.23       13.33      7.80 o 
  -7  19   5        7.75       11.44      6.97 o 
  -6  19   5       41.39       60.28      9.85 o 
  -5  19   5      141.84      145.71     10.59 o 
  -4  19   5        6.72       11.04      4.46 o 
  -3  19   5       40.02       46.27      6.28 o 
  -2  19   5       92.95       67.82      7.59 o 
  -1  19   5       64.90       65.98      9.22 o 
   0  19   5      128.99      130.82     10.40 o 
   1  19   5      184.48      207.64     28.71 o 
   2  19   5       87.65       75.25     17.48 o 
   3  19   5       14.76        3.88      9.54 o 
   4  19   5       93.17       87.24     19.68 o 
   5  19   5       46.77       38.60     15.37 o 
   6  19   5        9.75       11.91     12.33 o 
   7  19   5       26.19       22.72     13.77 o 
   8  19   5        7.80       41.97     16.05 o 
  -8  20   5        1.85       15.60      8.36 o 
  -7  20   5       12.42        7.52      7.19 o 
  -6  20   5       25.75       31.71     10.30 o 
  -5  20   5       57.45       60.57     11.70 o 
  -4  20   5       16.39       22.44      6.50 o 
  -3  20   5        3.67        6.06      4.16 o 
  -2  20   5      316.71      319.18     13.35 o 
  -1  20   5       49.84       52.49      9.29 o 
   0  20   5       20.07       23.43      6.17 o 
   1  20   5       69.73       85.81     17.40 o 
   2  20   5        4.40        7.77      8.70 o 
   3  20   5       18.73       32.60     13.01 o 
   4  20   5        0.00       -2.87      7.01 o 
   5  20   5       29.08       26.86     13.34 o 
   6  20   5        3.61        5.24     12.08 o 
   7  20   5        3.63       27.36     12.67 o 
   8  20   5       17.37       65.20     18.75 o 
  -8  21   5       24.72       18.63     10.27 o 
  -7  21   5      157.84      183.45     19.17 o 
  -6  21   5       19.38       19.58      7.49 o 
  -5  21   5       29.01       29.12      6.48 o 
  -4  21   5        0.00        3.54      4.29 o 
  -3  21   5        9.86        3.47      4.03 o 
  -2  21   5       59.17       48.91      9.86 o 
  -1  21   5        2.02        3.00      4.27 o 
   0  21   5       12.75       20.86     10.47 o 
   1  21   5      406.38      383.85     32.35 o 
   2  21   5       12.55       18.16     11.32 o 
   3  21   5      106.91      108.36     21.79 o 
   4  21   5       43.45       52.36     16.72 o 
   5  21   5        8.08        9.88     11.65 o 
   6  21   5       35.40       47.29     16.81 o 
   7  21   5        3.82       25.25     13.94 o 
  -7  22   5       78.40       73.83     11.67 o 
  -6  22   5       19.49       23.34      8.85 o 
  -5  22   5        3.32        6.55      5.48 o 
  -4  22   5      260.35      268.99     13.79 o 
  -3  22   5        8.80        8.49      4.69 o 
  -2  22   5       11.38       18.99      7.32 o 
  -1  22   5        6.25       13.81      7.47 o 
   0  22   5        0.05       -2.79      7.69 o 
   1  22   5       11.68       22.89     12.16 o 
   2  22   5       74.47       72.38     17.99 o 
   3  22   5      432.35      456.14     36.74 o 
   4  22   5       34.51       34.88     14.61 o 
   5  22   5        8.00        2.62     11.32 o 
   6  22   5      252.62      249.14     33.53 o 
   7  22   5        0.20       26.60     13.94 o 
  -7  23   5        0.94       11.58      7.96 o 
  -6  23   5        0.40       11.18      7.55 o 
  -5  23   5        7.52       11.34      5.98 o 
  -4  23   5       81.63       99.09     11.99 o 
  -3  23   5       33.17       46.83     17.57 o 
  -2  23   5       44.86       62.50     11.05 o 
  -1  23   5       13.19        0.84      8.02 o 
   0  23   5        0.32       -3.80      6.67 o 
   1  23   5       12.90        3.80      8.36 o 
   2  23   5        5.81        3.38      8.95 o 
   3  23   5       29.70       35.30     15.46 o 
   4  23   5      104.77      148.89     26.27 o 
   5  23   5       15.40       38.26     16.13 o 
   6  23   5       56.25       66.38     20.52 o 
  -6  24   5        6.09        9.68      7.21 o 
  -5  24   5        0.02       17.01     13.47 o 
  -4  24   5       19.47       38.96     10.08 o 
  -3  24   5       16.53       27.24     10.18 o 
  -2  24   5       19.39       20.83      7.89 o 
  -1  24   5        0.49       -2.36      7.43 o 
   0  24   5       36.89       65.71     18.41 o 
   1  24   5        8.71        6.00     10.56 o 
   2  24   5        8.84       12.67     11.65 o 
   3  24   5       74.17      110.97     23.90 o 
   4  24   5        4.09        9.12     11.15 o 
   5  24   5        3.68        1.86     11.32 o 
   6  24   5        1.82       13.94     13.51 o 
  -5  25   5       82.88       87.24     14.63 o 
  -4  25   5       76.02       76.74     13.57 o 
  -3  25   5       62.19       62.35     13.85 o 
  -2  25   5       92.55      112.58     24.24 o 
  -1  25   5       26.02       40.28     15.46 o 
   0  25   5        9.03       15.37     11.57 o 
   1  25   5        7.75       -2.62      7.60 o 
   2  25   5       58.29       69.68     20.10 o 
   3  25   5      193.19      317.21     36.57 o 
   4  25   5        7.56       27.87     15.29 o 
   5  25   5        8.92        2.87     10.30 o 
  -5  26   5       96.66      117.41     20.40 o 
  -4  26   5       10.00       15.36      8.72 o 
  -3  26   5        0.82        2.59     12.25 o 
  -2  26   5        0.33       -4.98      8.95 o 
  -1  26   5       35.28       22.30     13.09 o 
   0  26   5        3.07        7.60     11.82 o 
   1  26   5       28.85       36.99     16.72 o 
   2  26   5        0.02        6.25     11.32 o 
   3  26   5      201.52      233.01     33.95 o 
   4  26   5       38.31       50.76     18.41 o 
  -4  27   5        2.74       14.09     11.61 o 
  -3  27   5       22.18       11.32     11.57 o 
  -2  27   5        0.98        0.42      9.88 o 
  -1  27   5       17.12        9.21     11.91 o 
   0  27   5        0.17       -1.10      9.71 o 
   1  27   5        4.40       34.88     15.62 o 
   2  27   5      108.59      139.43     27.62 o 
   3  27   5      104.92      123.14     26.69 o 
   4  27   5        7.82       14.78     15.88 o 
  -3  28   5        6.22        9.54     13.34 o 
  -2  28   5        0.80       -0.59     11.23 o 
  -1  28   5       76.80       59.96     20.10 o 
   0  28   5       87.48       65.79     20.78 o 
   1  28   5       61.38       59.88     20.61 o 
   2  28   5      190.03      217.72     33.78 o 
   0  29   5        1.42        2.03     10.39 o 
 -11   0   6        1.72       -3.19     10.68 o 
 -10   0   6       19.70       15.24      8.36 o 
  -9   0   6        4.56       -1.29      7.55 o 
  -8   0   6       25.40       20.98      6.95 o 
  -7   0   6     2647.74     2572.80     51.33 o 
  -6   0   6       65.15       66.80      6.31 o 
  -5   0   6      484.30      518.18     13.48 o 
  -4   0   6      933.77      911.51     17.35 o 
  -3   0   6     1193.72     1147.42     24.32 o 
  -2   0   6        4.51       22.90     12.37 o 
  -1   0   6      342.46      401.34     13.31 o 
   0   0   6      542.55      596.34     26.10 o 
   1   0   6     7339.54     7384.50    122.18 o 
   2   0   6     1507.72     1434.13     31.62 o 
   3   0   6      808.25      878.75     32.80 o 
   4   0   6        0.51       -0.65      3.23 o 
   5   0   6      348.71      343.21     12.86 o 
   6   0   6       29.43       43.24     12.50 o 
   7   0   6     1685.34     1718.32     68.83 o 
   8   0   6      347.97      385.54     34.46 o 
   9   0   6      124.61      129.64     23.99 o 
  10   0   6       38.71       34.20     17.23 o 
 -11   1   6       22.11        9.77      7.13 o 
 -10   1   6        1.09       -4.94      4.94 o 
  -9   1   6       20.83       16.09      5.05 o 
  -8   1   6       31.06       25.92      5.24 o 
  -7   1   6      182.52      211.21     14.13 o 
  -6   1   6      198.44      196.28      8.59 o 
  -5   1   6     1086.54     1067.54     15.67 o 
  -4   1   6        4.60        8.87      2.30 o 
  -3   1   6      164.48      182.65      6.98 o 
  -2   1   6      751.27      835.16     14.44 o 
  -1   1   6      297.39      320.42     13.63 o 
   0   1   6      432.45      440.67     11.46 o 
   1   1   6      141.68      199.82     13.27 o 
   2   1   6        4.38        7.12      2.31 o 
   3   1   6       20.52       28.84      4.34 o 
   4   1   6      139.87      162.49      7.91 o 
   5   1   6      221.20      267.26      8.13 o 
   6   1   6       63.10       65.25      8.35 o 
   7   1   6        2.99       14.98      7.31 o 
   8   1   6        2.81       12.69      8.06 o 
   9   1   6       46.96       62.65     25.59 o 
  10   1   6        3.89       14.37     15.71 o 
 -11   2   6        5.31       -4.69      5.75 o 
 -10   2   6       43.06       39.57      8.01 o 
  -9   2   6       61.84       86.56     12.03 o 
  -8   2   6      286.66      288.86     14.25 o 
  -7   2   6        9.89        8.44      3.15 o 
  -6   2   6        1.17        6.31      2.35 o 
  -5   2   6     1040.75     1016.18     13.98 o 
  -4   2   6      239.05      229.33      6.10 o 
  -3   2   6      687.26      656.73     17.85 o 
  -2   2   6       48.04       40.16      3.99 o 
  -1   2   6     4601.73     4781.58     52.40 o 
   0   2   6       20.18       17.79      4.79 o 
   1   2   6      168.76      171.05      5.50 o 
   2   2   6       71.11       72.25      5.53 o 
   3   2   6      468.05      460.04      8.72 o 
   4   2   6      457.11      510.44      9.67 o 
   5   2   6      567.03      596.05     15.06 o 
   6   2   6     1248.88     1278.68     29.95 o 
   7   2   6        9.34        2.10      6.34 o 
   8   2   6       48.93       48.94     15.29 o 
   9   2   6       41.24       54.03     12.15 o 
  10   2   6        0.07        4.09     10.43 o 
 -11   3   6       34.50       33.90     10.90 o 
 -10   3   6        7.84       10.40      6.01 o 
  -9   3   6        8.11       13.55      5.01 o 
  -8   3   6      715.75      708.06     16.91 o 
  -7   3   6       70.53       58.31      5.69 o 
  -6   3   6      164.44      162.84      7.95 o 
  -5   3   6      240.69      235.81      7.12 o 
  -4   3   6      661.75      629.13     10.85 o 
  -3   3   6      400.58      360.42      7.98 o 
  -2   3   6      407.83      380.65      9.53 o 
  -1   3   6     4101.27     4488.59     49.53 o 
   0   3   6      248.20      247.47     10.57 o 
   1   3   6      248.45      252.02      6.99 o 
   2   3   6       34.26       39.68      3.10 o 
   3   3   6     1696.14     1728.14     22.39 o 
   4   3   6        0.96        2.42      4.28 o 
   5   3   6      218.92      229.09     14.80 o 
   6   3   6      151.17      170.85     11.56 o 
   7   3   6       99.81      107.86     19.17 o 
   8   3   6       10.78       17.43      8.26 o 
   9   3   6        4.19        6.31      8.11 o 
  10   3   6       12.71       12.30      9.15 o 
 -11   4   6       15.58       15.29      8.65 o 
 -10   4   6       20.71       21.37      7.95 o 
  -9   4   6       12.04       16.77      5.51 o 
  -8   4   6       55.64       54.64     12.10 o 
  -7   4   6       74.69       63.78      8.61 o 
  -6   4   6      252.96      243.12      8.44 o 
  -5   4   6     1072.06     1025.59     14.49 o 
  -4   4   6      138.44      134.30      4.88 o 
  -3   4   6      477.12      480.69      9.39 o 
  -2   4   6        6.82       14.98      2.82 o 
  -1   4   6      895.98      890.70     16.09 o 
   0   4   6      331.11      335.65      7.61 o 
   1   4   6        2.06        3.16      1.89 o 
   2   4   6      550.24      553.47     10.61 o 
   3   4   6       28.45       22.98      3.56 o 
   4   4   6      333.48      362.91     10.80 o 
   5   4   6      368.42      372.20     15.57 o 
   6   4   6      675.99      714.80     21.48 o 
   7   4   6      113.73      136.96     23.96 o 
   8   4   6       37.38       37.69      9.79 o 
   9   4   6        0.49       11.61      8.52 o 
  10   4   6        7.87        4.14      9.24 o 
 -11   5   6       24.28       29.72      9.59 o 
 -10   5   6       80.47       94.30     11.43 o 
  -9   5   6      150.21      147.64     20.93 o 
  -8   5   6        1.14       -3.45      3.45 o 
  -7   5   6       36.10       31.98      5.78 o 
  -6   5   6      115.14       94.63      6.64 o 
  -5   5   6       69.98       71.93      5.04 o 
  -4   5   6      445.17      414.90      8.72 o 
  -3   5   6      229.69      236.75      6.40 o 
  -2   5   6       25.88       28.64      3.51 o 
  -1   5   6       19.32       15.89      2.81 o 
   0   5   6      167.57      206.48      6.22 o 
   1   5   6       67.16       66.57      4.87 o 
   2   5   6       13.84       17.68      2.73 o 
   3   5   6       32.28       30.96      3.63 o 
   4   5   6       37.55       39.33      4.75 o 
   5   5   6     2382.47     2390.15     43.90 o 
   6   5   6     1060.86     1041.27     26.78 o 
   7   5   6       26.83       22.58      9.49 o 
   8   5   6       18.08       26.38      8.85 o 
   9   5   6        4.50        7.69      7.78 o 
  10   5   6        0.43       -0.93      8.46 o 
 -11   6   6        2.18       13.53      8.22 o 
 -10   6   6        1.48        0.02      6.70 o 
  -9   6   6        4.41       -4.33      4.33 o 
  -8   6   6       15.28       15.85      5.72 o 
  -7   6   6      103.41       89.82      7.25 o 
  -6   6   6      344.27      316.80     19.72 o 
  -5   6   6        2.44        4.68      2.57 o 
  -4   6   6      358.93      325.79      8.19 o 
  -3   6   6      156.70      129.20      6.99 o 
  -2   6   6        1.94        5.00      2.24 o 
  -1   6   6      820.31      808.54     10.76 o 
   0   6   6     1261.93     1365.32     21.39 o 
   1   6   6       96.95      104.33      5.25 o 
   2   6   6        1.19        0.81      2.05 o 
   3   6   6      131.18      147.31     12.09 o 
   4   6   6       23.05       25.86      4.34 o 
   5   6   6      211.85      255.48     12.82 o 
   6   6   6        0.99        1.10      7.52 o 
   7   6   6        0.03        2.77      5.09 o 
   8   6   6       53.32       56.48      9.69 o 
   9   6   6        0.39        1.85     12.29 o 
  10   6   6        0.07       -1.56     11.82 o 
 -11   7   6       22.34       11.72     10.06 o 
 -10   7   6        5.38        3.27     10.28 o 
  -9   7   6       22.77       19.16      6.87 o 
  -8   7   6       43.84       34.49     10.85 o 
  -7   7   6        2.19        9.23      4.67 o 
  -6   7   6       12.70       14.34      4.30 o 
  -5   7   6       20.13       12.35      4.35 o 
  -4   7   6        4.06        2.75      3.34 o 
  -3   7   6       92.76       86.56      4.64 o 
  -2   7   6       31.20       42.03      2.26 o 
  -1   7   6       92.23      117.20      4.83 o 
   0   7   6      553.68      574.05     19.52 o 
   1   7   6        0.12        0.31      4.19 o 
   2   7   6      160.97      164.76      6.08 o 
   3   7   6       23.80       26.19      3.69 o 
   4   7   6        2.42       -1.21      3.08 o 
   5   7   6       65.69       79.53      9.60 o 
   6   7   6        9.85        7.85      5.14 o 
   7   7   6      101.33      122.72     15.60 o 
   8   7   6       42.45       42.92      8.48 o 
   9   7   6       91.79       74.02     14.06 o 
  10   7   6        0.02        1.25      8.28 o 
 -10   8   6       19.17       19.97      9.08 o 
  -9   8   6        1.25        6.19      5.31 o 
  -8   8   6       32.24       22.87      7.02 o 
  -7   8   6        8.57       10.83      4.65 o 
  -6   8   6      166.65      150.95      9.73 o 
  -5   8   6       13.73        5.59      3.47 o 
  -4   8   6        0.10        1.81      2.46 o 
  -3   8   6       26.67       30.55      2.97 o 
  -2   8   6       91.64       75.18      7.49 o 
  -1   8   6      390.23      410.30     10.12 o 
   0   8   6      856.44      820.27     14.92 o 
   1   8   6      228.32      227.28      9.18 o 
   2   8   6        7.55        5.54      2.31 o 
   3   8   6      238.30      263.55      8.79 o 
   4   8   6      203.79      214.67     13.62 o 
   5   8   6      106.04      116.24     15.53 o 
   6   8   6       89.89      102.63      9.92 o 
   7   8   6       76.61       76.16      9.89 o 
   8   8   6      573.15      567.21     22.31 o 
   9   8   6        3.89       14.30      7.05 o 
  10   8   6       42.90       30.66     15.71 o 
 -10   9   6        4.11        0.98      6.75 o 
  -9   9   6        0.00        0.05      5.08 o 
  -8   9   6       91.21       81.85     12.29 o 
  -7   9   6      195.16      190.58     11.57 o 
  -6   9   6       40.86       23.54      6.40 o 
  -5   9   6      549.14      490.05     19.35 o 
  -4   9   6       61.76       51.19      5.59 o 
  -3   9   6       11.63        6.27      3.48 o 
  -2   9   6      429.24      385.60      9.85 o 
  -1   9   6      275.86      256.10      7.85 o 
   0   9   6      323.88      318.07     12.36 o 
   1   9   6      275.89      274.24     10.07 o 
   2   9   6      668.65      664.62     13.62 o 
   3   9   6      123.18      134.65      7.95 o 
   4   9   6      172.08      187.57     10.53 o 
   5   9   6      185.67      194.46     11.66 o 
   6   9   6        8.02       14.22      5.62 o 
   7   9   6        0.96       11.43      5.57 o 
   8   9   6       35.27       27.22     16.83 o 
   9   9   6       24.21       25.43      8.36 o 
  10   9   6        3.42        0.74      8.69 o 
 -10  10   6        1.39        9.71      7.67 o 
  -9  10   6        0.98        0.92      6.05 o 
  -8  10   6      108.41      120.64     14.18 o 
  -7  10   6       85.93       59.94      7.56 o 
  -6  10   6       31.07       28.25      5.54 o 
  -5  10   6        2.25        2.70      3.31 o 
  -4  10   6       79.10       62.79      6.25 o 
  -3  10   6      134.49      118.64      8.39 o 
  -2  10   6        2.31        0.30      3.01 o 
  -1  10   6      255.49      224.89     10.23 o 
   0  10   6      306.45      289.93      8.42 o 
   1  10   6      815.52      762.05     18.25 o 
   2  10   6      107.47       97.68      5.34 o 
   3  10   6      110.76      108.25      7.34 o 
   4  10   6      112.66      105.45      8.61 o 
   5  10   6       18.53       21.60      5.61 o 
   6  10   6        0.09        0.37      4.97 o 
   7  10   6      311.85      332.22     31.47 o 
   8  10   6        1.00        5.53      6.46 o 
   9  10   6        9.07       22.91     10.32 o 
  10  10   6      110.53       86.54     18.83 o 
 -10  11   6       11.95        9.97      6.92 o 
  -9  11   6       34.16       34.85      9.59 o 
  -8  11   6       20.69       20.82      7.68 o 
  -7  11   6      141.63      131.64     11.34 o 
  -6  11   6       54.19       56.10      7.02 o 
  -5  11   6      194.99      130.92      8.79 o 
  -4  11   6       62.67       72.50      6.46 o 
  -3  11   6      516.94      476.61     15.03 o 
  -2  11   6     1391.09     1347.64     25.96 o 
  -1  11   6      224.99      214.58     10.45 o 
   0  11   6      619.93      572.21     15.69 o 
   1  11   6       30.25       33.10      4.70 o 
   2  11   6       22.06       23.14      3.31 o 
   3  11   6      559.99      540.50     13.63 o 
   4  11   6        0.03        5.54      4.00 o 
   5  11   6        8.15        5.96      5.25 o 
   6  11   6       66.78       72.20     11.59 o 
   7  11   6       42.69       53.49      9.74 o 
   8  11   6        0.00        6.01      9.63 o 
   9  11   6      107.64      108.33     13.02 o 
  10  11   6        9.66       21.63     10.50 o 
 -10  12   6       57.30       66.35     11.50 o 
  -9  12   6       31.61       17.24      8.39 o 
  -8  12   6       41.13       32.51     10.75 o 
  -7  12   6        0.45       -0.50      4.06 o 
  -6  12   6       28.93       20.06      5.20 o 
  -5  12   6        8.36       10.59      4.01 o 
  -4  12   6       98.19      113.36      8.01 o 
  -3  12   6        5.50        4.77      3.23 o 
  -2  12   6     1711.55     1680.21     41.10 o 
  -1  12   6     1508.84     1452.45     30.21 o 
   0  12   6        0.25       -0.16      2.63 o 
   1  12   6       75.73       70.49      9.26 o 
   2  12   6      135.68      147.00      6.81 o 
   3  12   6      154.05      166.14      9.95 o 
   4  12   6       11.80        7.11      3.29 o 
   5  12   6       64.26       71.52      8.39 o 
   6  12   6       30.50       28.87      6.93 o 
   7  12   6        6.14       18.15      6.61 o 
   8  12   6        8.38        9.96      6.65 o 
   9  12   6      129.69      121.63     13.59 o 
 -10  13   6      166.05      191.56     17.06 o 
  -9  13   6       37.26       33.73      9.76 o 
  -8  13   6        3.10        4.49      5.96 o 
  -7  13   6      128.04      113.29      9.88 o 
  -6  13   6        6.90        5.81      3.99 o 
  -5  13   6       45.83       33.30      5.66 o 
  -4  13   6        5.59        8.54      3.41 o 
  -3  13   6       40.00       30.68      4.97 o 
  -2  13   6      275.09      284.65     11.97 o 
  -1  13   6     3022.47     2916.29     50.57 o 
   0  13   6      248.11      239.68     11.02 o 
   1  13   6        3.96        3.34      3.10 o 
   2  13   6      246.00      257.08     17.22 o 
   3  13   6       13.56       11.67      5.27 o 
   4  13   6      216.65      217.41     13.58 o 
   5  13   6      344.95      349.28     15.39 o 
   6  13   6      283.54      306.60     32.09 o 
   7  13   6        6.96        7.25      6.25 o 
   8  13   6        3.50       14.22      6.99 o 
   9  13   6       17.10       19.56     11.24 o 
  -9  14   6       53.98       56.06     11.85 o 
  -8  14   6       29.50       14.96      7.99 o 
  -7  14   6       41.31       37.78      7.76 o 
  -6  14   6        0.42        1.69      4.08 o 
  -5  14   6        6.79        4.38      4.06 o 
  -4  14   6       47.61       35.63      5.52 o 
  -3  14   6       72.36       42.59      5.37 o 
  -2  14   6        1.32        4.03      3.81 o 
  -1  14   6     1349.12     1266.99     34.96 o 
   0  14   6      226.12      220.89     10.87 o 
   1  14   6       15.34       16.62      3.40 o 
   2  14   6      332.56      325.53     12.32 o 
   3  14   6        1.86        6.63      5.35 o 
   4  14   6      103.41      108.14      9.31 o 
   5  14   6       11.59        8.48      5.04 o 
   6  14   6       16.95       11.82      6.43 o 
   7  14   6        3.89       10.32     10.28 o 
   8  14   6       11.73       22.66      8.45 o 
   9  14   6        1.04       24.93     13.56 o 
  -9  15   6       63.20       82.30     13.29 o 
  -8  15   6       25.97       31.49      9.57 o 
  -7  15   6        2.40        9.99      6.23 o 
  -6  15   6       30.46       12.37      4.79 o 
  -5  15   6        0.25        3.77      3.90 o 
  -4  15   6       40.29       40.97      5.99 o 
  -3  15   6      832.63      839.52     19.37 o 
  -2  15   6        8.47       18.54      5.16 o 
  -1  15   6        1.79        6.89      4.00 o 
   0  15   6      436.99      397.51     23.44 o 
   1  15   6      271.82      293.32     10.74 o 
   2  15   6      106.02      102.11     11.91 o 
   3  15   6       89.11       89.34     11.37 o 
   4  15   6      292.65      279.00     20.73 o 
   5  15   6       29.33       27.49     17.93 o 
   6  15   6        7.36        9.94      5.85 o 
   7  15   6        8.03       12.40      6.85 o 
   8  15   6       29.72       29.14     15.20 o 
   9  15   6        5.11       32.05     23.77 o 
  -9  16   6        4.34       14.31     13.87 o 
  -8  16   6       16.48       22.14      9.12 o 
  -7  16   6        3.52        4.66      5.31 o 
  -6  16   6       32.43       21.80      5.43 o 
  -5  16   6       21.57       22.79      5.44 o 
  -4  16   6      136.25      108.63      9.13 o 
  -3  16   6      205.51      218.91     10.63 o 
  -2  16   6       22.04       27.63      5.96 o 
  -1  16   6       90.84       88.59     12.20 o 
   0  16   6     1205.40     1179.61     37.05 o 
   1  16   6      565.68      578.48     16.33 o 
   2  16   6        4.35        0.14      4.54 o 
   3  16   6        6.12        8.38      6.30 o 
   4  16   6        2.61        3.44      5.96 o 
   5  16   6      205.00      177.37     23.90 o 
   6  16   6       74.36       73.05      9.47 o 
   7  16   6       10.80        9.24      8.52 o 
   8  16   6       23.88       51.24     18.03 o 
   9  16   6        0.44       23.89     14.40 o 
  -9  17   6       35.94       16.68      9.26 o 
  -8  17   6       46.11       50.24     10.80 o 
  -7  17   6        6.49        2.40      8.27 o 
  -6  17   6       17.92       25.53      7.41 o 
  -5  17   6        0.99       -0.77      3.77 o 
  -4  17   6       19.44       18.53      4.99 o 
  -3  17   6      347.80      340.04     18.78 o 
  -2  17   6       14.31        7.42      4.41 o 
  -1  17   6       49.73       27.48      5.67 o 
   0  17   6       13.78        3.92      9.50 o 
   1  17   6      404.09      361.71     19.85 o 
   2  17   6      201.16      206.27     16.25 o 
   3  17   6       89.77       95.14     12.60 o 
   4  17   6      114.10      109.34     13.67 o 
   5  17   6      137.14      125.01     15.12 o 
   6  17   6        0.00       10.81     10.56 o 
   7  17   6       18.49       31.76     14.02 o 
   8  17   6        6.22       14.83      9.01 o 
  -8  18   6       96.72      101.78     14.12 o 
  -7  18   6       21.94       27.13      8.29 o 
  -6  18   6      256.89      295.87     14.78 o 
  -5  18   6        1.78       13.03      4.60 o 
  -4  18   6       26.12       23.00      5.34 o 
  -3  18   6       43.15       43.38      6.31 o 
  -2  18   6       73.91       85.42     10.06 o 
  -1  18   6      144.38      144.44     10.95 o 
   0  18   6      322.10      332.30     26.77 o 
   1  18   6      198.07      208.86     16.89 o 
   2  18   6      106.75      139.35     14.48 o 
   3  18   6       27.11       34.97      9.04 o 
   4  18   6       10.48        8.78     10.39 o 
   5  18   6        0.29        9.63     10.98 o 
   6  18   6        0.00       15.71     12.75 o 
   7  18   6       57.76      111.90     23.56 o 
   8  18   6        3.16       36.48     16.55 o 
  -8  19   6       31.10       48.90     10.89 o 
  -7  19   6       18.65       17.71     11.63 o 
  -6  19   6        0.25       -4.76      4.76 o 
  -5  19   6      228.19      231.96     12.93 o 
  -4  19   6      100.19      113.75      9.46 o 
  -3  19   6       14.27       13.62      4.60 o 
  -2  19   6        1.91        7.35      4.08 o 
  -1  19   6       67.22       74.73     11.78 o 
   0  19   6      694.37      702.03     29.38 o 
   1  19   6       48.09       52.19     10.01 o 
   2  19   6      300.80      257.58     41.21 o 
   3  19   6       11.27        1.60      8.11 o 
   4  19   6      115.26      159.28     24.75 o 
   5  19   6      226.53      292.13     32.43 o 
   6  19   6       99.98      113.59     23.39 o 
   7  19   6        5.67       42.31     15.20 o 
   8  19   6        9.58       34.20     15.88 o 
  -8  20   6       67.53       42.28     10.53 o 
  -7  20   6      144.44      187.32     17.00 o 
  -6  20   6       19.46       27.71      6.89 o 
  -5  20   6       35.69       48.40      7.28 o 
  -4  20   6       87.47       91.68     11.62 o 
  -3  20   6       38.82       23.68      5.27 o 
  -2  20   6        0.05        3.85      3.97 o 
  -1  20   6       20.17        7.26     10.85 o 
   0  20   6       13.31       11.91      7.47 o 
   1  20   6       20.83       32.66      8.93 o 
   2  20   6       86.12       96.28     19.34 o 
   3  20   6      189.37      245.00     28.38 o 
   4  20   6       25.24       10.89     10.56 o 
   5  20   6        0.49       27.11     13.68 o 
   6  20   6       52.91       59.71     17.65 o 
   7  20   6        0.37       18.83     14.19 o 
  -7  21   6       60.44       86.07     18.34 o 
  -6  21   6        1.00        3.62      6.77 o 
  -5  21   6      101.02      127.18     11.67 o 
  -4  21   6      465.22      518.83     17.37 o 
  -3  21   6        2.51       -1.03      4.53 o 
  -2  21   6       33.54       32.48      6.51 o 
  -1  21   6       10.19       14.08      8.61 o 
   0  21   6        4.28        3.00      6.18 o 
   1  21   6        0.01       -2.87      7.77 o 
   2  21   6        0.06       -0.08      8.87 o 
   3  21   6      534.02      554.02     40.12 o 
   4  21   6       78.79       90.45     20.10 o 
   5  21   6       21.16       38.00     16.13 o 
   6  21   6       29.96       44.34     16.38 o 
   7  21   6        7.10       31.08     14.44 o 
  -7  22   6        4.34        0.27      8.72 o 
  -6  22   6       45.48       48.36      9.72 o 
  -5  22   6       24.42       18.63      6.41 o 
  -4  22   6       98.24      107.73      9.90 o 
  -3  22   6       40.95       56.08      7.81 o 
  -2  22   6       66.30       83.85     10.59 o 
  -1  22   6       12.68       16.13     10.13 o 
   0  22   6        0.03        6.67      8.11 o 
   1  22   6       11.56       12.67     10.89 o 
   2  22   6       51.94       43.92     15.79 o 
   3  22   6       45.97       22.30     13.51 o 
   4  22   6       51.95       63.34     18.33 o 
   5  22   6       22.16       28.21     14.36 o 
   6  22   6       36.51       53.12     18.41 o 
  -6  23   6       25.90       14.45      7.77 o 
  -5  23   6        9.51       11.07      6.21 o 
  -4  23   6        0.09       14.04      5.58 o 
  -3  23   6        6.35       12.93      5.50 o 
  -2  23   6       99.02       81.50     19.85 o 
  -1  23   6      265.06      292.38     33.44 o 
   0  23   6       55.91       27.53     14.02 o 
   1  23   6        0.30       -0.08      9.54 o 
   2  23   6        0.01       -2.11     10.56 o 
   3  23   6        6.73       14.86     11.99 o 
   4  23   6       25.22       23.65     13.43 o 
   5  23   6        0.00       19.85     14.70 o 
   6  23   6        0.13       20.78     12.84 o 
  -6  24   6       21.54       14.55     10.50 o 
  -5  24   6       14.33       16.08      6.59 o 
  -4  24   6       23.64       24.31     21.16 o 
  -3  24   6       56.63       44.93     16.47 o 
  -2  24   6        0.36        4.98      8.95 o 
  -1  24   6        5.78       15.03     10.89 o 
   0  24   6       29.30       16.30     11.91 o 
   1  24   6       46.98       44.68     15.96 o 
   2  24   6        1.76        9.29      9.04 o 
   3  24   6       88.80      120.77     25.08 o 
   4  24   6       60.29       34.20     15.37 o 
   5  24   6      137.49      182.93     30.99 o 
  -5  25   6       40.46       58.71     16.60 o 
  -4  25   6        6.93       -3.97     11.06 o 
  -3  25   6       85.23       83.36     21.70 o 
  -2  25   6       31.46        4.39      9.88 o 
  -1  25   6        1.86       -4.05      8.02 o 
   0  25   6        0.02       -1.86      9.80 o 
   1  25   6        0.00        2.62      8.02 o 
   2  25   6      325.88      388.32     39.95 o 
   3  25   6       36.10       23.73     13.51 o 
   4  25   6        1.09        0.17     12.16 o 
   5  25   6      254.98      333.09     39.78 o 
  -4  26   6       68.83       89.52     23.73 o 
  -3  26   6       18.61       11.74     10.73 o 
  -2  26   6        5.13       12.25     11.74 o 
  -1  26   6       51.04       83.86     22.89 o 
   0  26   6        0.01       -2.20     11.32 o 
   1  26   6       14.77        6.84     10.13 o 
   2  26   6       39.45       27.53     17.06 o 
   3  26   6       42.05       66.63     21.79 o 
   4  26   6        6.51       21.03     15.62 o 
  -3  27   6       30.27       47.04     18.33 o 
  -2  27   6        0.30       -0.42     11.23 o 
  -1  27   6        0.46       -2.70      9.71 o 
   0  27   6        4.13       -1.01      9.88 o 
   1  27   6       27.79       11.57     13.77 o 
   2  27   6        0.04       -2.03     10.47 o 
   3  27   6       87.67      140.03     29.14 o 
  -2  28   6        0.81        4.22     11.74 o 
  -1  28   6       25.13       45.18     17.90 o 
   0  28   6       15.82        4.56     11.99 o 
   1  28   6       52.51       79.56     23.90 o 
 -11   1   7        0.89       -4.19      5.97 o 
 -10   1   7       74.54       81.59     11.13 o 
  -9   1   7        1.71       -0.95      4.51 o 
  -8   1   7        0.01        9.35      4.31 o 
  -7   1   7        9.46        6.09      3.30 o 
  -6   1   7     4764.50     4646.63     44.73 o 
  -5   1   7     1887.89     1825.90     21.84 o 
  -4   1   7      976.88      871.83     13.52 o 
  -3   1   7       41.35       47.25      4.50 o 
  -2   1   7      680.12      640.49     12.72 o 
  -1   1   7       12.74       15.87      2.66 o 
   0   1   7      545.13      501.96     13.11 o 
   1   1   7      596.22      625.16     11.54 o 
   2   1   7        1.98        1.05      1.49 o 
   3   1   7      162.47      142.56      7.32 o 
   4   1   7       14.96        9.62      3.56 o 
   5   1   7        7.09        9.39      5.51 o 
   6   1   7      101.02      104.11     12.78 o 
   7   1   7      110.74      105.10     13.63 o 
   8   1   7       10.39       11.43      7.93 o 
   9   1   7        9.32       14.42      9.46 o 
  10   1   7        6.38       14.29     16.81 o 
 -11   2   7       36.39       32.94     10.49 o 
 -10   2   7        1.88        5.45      6.28 o 
  -9   2   7       48.94       38.49      6.67 o 
  -8   2   7      208.33      212.04     10.46 o 
  -7   2   7      118.64      118.02      7.59 o 
  -6   2   7      172.84      178.35      8.42 o 
  -5   2   7      298.92      306.49      8.23 o 
  -4   2   7     2821.36     2623.47     26.78 o 
  -3   2   7        6.45        6.11      2.57 o 
  -2   2   7       14.64       15.19      3.18 o 
  -1   2   7       18.57       21.74      2.76 o 
   0   2   7      718.40      804.19     17.93 o 
   1   2   7      580.17      593.65     11.76 o 
   2   2   7      109.28      103.85      5.34 o 
   3   2   7       48.99       44.83      5.04 o 
   4   2   7        5.00        6.64      2.80 o 
   5   2   7        7.07        6.56      5.88 o 
   6   2   7       84.11       68.37     12.63 o 
   7   2   7      250.86      290.17     20.23 o 
   8   2   7        0.54       -1.77      6.43 o 
   9   2   7        6.95       -0.85      7.73 o 
  10   2   7       55.20       49.53     13.49 o 
 -11   3   7        3.53       -7.17      7.17 o 
 -10   3   7       32.32       41.72      9.69 o 
  -9   3   7        1.50        2.82      5.10 o 
  -8   3   7       26.24       18.06      4.48 o 
  -7   3   7        2.71        5.41      3.19 o 
  -6   3   7      270.22      283.91      9.16 o 
  -5   3   7     1079.40     1034.08     15.97 o 
  -4   3   7       29.80       29.33      3.57 o 
  -3   3   7      383.56      365.23      9.24 o 
  -2   3   7     1150.94     1167.10     18.49 o 
  -1   3   7       36.90       52.99      3.96 o 
   0   3   7      329.89      375.44     21.49 o 
   1   3   7      371.75      386.78      9.36 o 
   2   3   7      609.54      627.05     11.68 o 
   3   3   7      334.71      302.57     10.87 o 
   4   3   7       51.94       51.86      4.74 o 
   5   3   7      220.04      221.11     11.61 o 
   6   3   7      409.51      444.49     21.77 o 
   7   3   7       89.53       81.30     12.51 o 
   8   3   7       81.40       77.53     13.46 o 
   9   3   7       29.85       36.95     11.28 o 
  10   3   7      122.29      138.71     19.19 o 
 -11   4   7      100.82      119.24     17.84 o 
 -10   4   7        1.82        8.14      8.17 o 
  -9   4   7      228.89      214.62     14.41 o 
  -8   4   7       43.81       44.30      6.44 o 
  -7   4   7      102.19       92.72      6.57 o 
  -6   4   7      129.05      123.06      7.46 o 
  -5   4   7      592.71      551.25     11.25 o 
  -4   4   7       86.24       79.64      5.43 o 
  -3   4   7       27.71       17.80      3.01 o 
  -2   4   7      184.45      192.35      6.77 o 
  -1   4   7     1811.95     1851.38     24.37 o 
   0   4   7        5.53        3.34      1.67 o 
   1   4   7     1460.37     1521.82     27.76 o 
   2   4   7       29.81       22.10      3.01 o 
   3   4   7      271.92      268.82     10.45 o 
   4   4   7        0.60        5.42      3.06 o 
   5   4   7       25.27       20.92      6.48 o 
   6   4   7       53.76       49.69      9.70 o 
   7   4   7      329.51      324.57     43.71 o 
   8   4   7       30.82       45.57     10.72 o 
   9   4   7        0.65        6.76      8.29 o 
  10   4   7        8.30       13.15     10.73 o 
 -10   5   7      289.21      342.67     23.50 o 
  -9   5   7       91.62       99.88     10.57 o 
  -8   5   7       18.13       13.03      4.60 o 
  -7   5   7        0.03        3.28      3.25 o 
  -6   5   7       33.77       32.03      4.67 o 
  -5   5   7       32.13       26.17      3.24 o 
  -4   5   7      424.13      366.45      8.50 o 
  -3   5   7       88.56       98.34      4.86 o 
  -2   5   7        9.69       10.00      3.16 o 
  -1   5   7      411.40      439.18     14.03 o 
   0   5   7       33.22       35.44      3.35 o 
   1   5   7        5.42        2.24      1.87 o 
   2   5   7      392.68      425.34     26.34 o 
   3   5   7       18.76       24.95      2.94 o 
   4   5   7       55.60       51.08      4.99 o 
   5   5   7      285.01      302.13     25.33 o 
   6   5   7        0.16        0.52      4.34 o 
   7   5   7      130.55      102.78     22.17 o 
   8   5   7        0.09        2.55      7.05 o 
   9   5   7       16.92       37.90     11.03 o 
  10   5   7        5.71       -5.33      7.63 o 
 -10   6   7        1.69       15.19      7.67 o 
  -9   6   7       39.75       45.83      8.08 o 
  -8   6   7        2.47        3.12      4.69 o 
  -7   6   7        0.68        4.45      3.73 o 
  -6   6   7       20.73       15.80      3.96 o 
  -5   6   7        5.11        0.91      2.24 o 
  -4   6   7        5.04        3.86      2.13 o 
  -3   6   7      145.54      125.29      5.77 o 
  -2   6   7      295.60      322.19     10.14 o 
  -1   6   7        1.48        1.19      2.30 o 
   0   6   7       90.60       75.08      4.55 o 
   1   6   7     1170.61     1208.47     26.89 o 
   2   6   7       62.60       59.15      5.69 o 
   3   6   7       51.22       43.63      3.79 o 
   4   6   7       87.01       84.13      5.99 o 
   5   6   7      201.05      219.97     12.05 o 
   6   6   7       13.30       10.43      5.13 o 
   7   6   7       26.68       25.04      8.14 o 
   8   6   7       50.56       40.58     10.37 o 
   9   6   7       28.23       15.39      9.32 o 
  10   6   7       60.08       57.82     13.68 o 
 -10   7   7        1.55        1.32     11.35 o 
  -9   7   7       11.54        9.45      6.04 o 
  -8   7   7       17.16       16.51      5.76 o 
  -7   7   7       73.05       57.63      7.03 o 
  -6   7   7      132.72      117.08     10.44 o 
  -5   7   7        0.03        7.72      3.37 o 
  -4   7   7      121.81      119.88      5.71 o 
  -3   7   7       92.33      100.19      5.20 o 
  -2   7   7      260.82      285.33      9.48 o 
  -1   7   7        4.87        3.77      1.89 o 
   0   7   7        1.89       -0.90      1.97 o 
   1   7   7     1466.12     1531.09     36.61 o 
   2   7   7        5.08        1.28      3.33 o 
   3   7   7      125.78      124.51     11.01 o 
   4   7   7        5.81        1.76      3.85 o 
   5   7   7       85.35      117.20      9.47 o 
   6   7   7      170.74      178.46     12.28 o 
   7   7   7       11.35       14.14      6.24 o 
   8   7   7      281.72      265.66     44.51 o 
   9   7   7       41.14       15.42      9.52 o 
  10   7   7       13.76       11.26      9.67 o 
 -10   8   7        4.66        7.84      7.72 o 
  -9   8   7       21.63       24.66      6.77 o 
  -8   8   7        7.81        6.16      4.91 o 
  -7   8   7        0.64       -3.42      3.42 o 
  -6   8   7        0.54       -0.97      3.47 o 
  -5   8   7      140.26      115.64     13.14 o 
  -4   8   7        1.50       -3.04      3.31 o 
  -3   8   7        2.34       12.73      3.85 o 
  -2   8   7        0.03       -0.84      1.75 o 
  -1   8   7      293.27      271.90      8.54 o 
   0   8   7        0.26        1.18      2.62 o 
   1   8   7      491.48      510.37     16.78 o 
   2   8   7      681.24      614.40     16.72 o 
   3   8   7       28.83       29.48      3.92 o 
   4   8   7        1.34       -0.24      2.81 o 
   5   8   7       32.46       34.12      6.36 o 
   6   8   7        0.76        4.42      5.04 o 
   7   8   7       48.37       39.78     13.20 o 
   8   8   7      181.20      178.37     18.09 o 
   9   8   7        0.04        9.86     11.61 o 
  10   8   7       13.65        9.63     10.42 o 
 -10   9   7       41.02       26.86      9.43 o 
  -9   9   7        0.93        1.02      5.12 o 
  -8   9   7        3.20        6.92      4.80 o 
  -7   9   7       49.14       49.10      7.17 o 
  -6   9   7      161.21      142.74      9.85 o 
  -5   9   7      435.14      371.90     15.36 o 
  -4   9   7       11.04        8.55      3.41 o 
  -3   9   7        0.25        3.32      3.57 o 
  -2   9   7        0.41        3.55      3.39 o 
  -1   9   7       23.71       30.04      4.91 o 
   0   9   7      193.35      249.55     10.15 o 
   1   9   7       14.36       13.47      3.67 o 
   2   9   7      438.99      424.96     13.84 o 
   3   9   7       13.39       10.40      4.38 o 
   4   9   7      116.17      110.03     14.87 o 
   5   9   7       26.27       14.90      4.97 o 
   6   9   7       61.72       48.31      7.76 o 
   7   9   7        1.50        8.00      5.53 o 
   8   9   7       66.58       49.45     17.65 o 
   9   9   7      122.17      112.78     16.64 o 
  10   9   7        0.85        6.51      9.27 o 
 -10  10   7       14.52       11.05      7.64 o 
  -9  10   7        0.18        4.45      6.18 o 
  -8  10   7       24.19       17.56      8.80 o 
  -7  10   7      121.05       98.67      9.26 o 
  -6  10   7        0.02       -1.20      3.63 o 
  -5  10   7       37.05       27.85      7.23 o 
  -4  10   7        0.00        0.45      2.85 o 
  -3  10   7      218.66      186.44     10.37 o 
  -2  10   7        0.06       -0.19      3.24 o 
  -1  10   7       73.70       57.97      6.21 o 
   0  10   7       13.36       18.04      5.37 o 
   1  10   7      181.69      187.33      9.11 o 
   2  10   7      667.67      670.15     18.14 o 
   3  10   7       67.87       64.47      5.03 o 
   4  10   7      219.48      233.04     11.79 o 
   5  10   7       32.70       35.21      6.51 o 
   6  10   7       31.95       31.01     12.70 o 
   7  10   7        0.94        6.20      9.54 o 
   8  10   7        4.42        8.25      7.71 o 
   9  10   7       28.47       31.34     10.82 o 
 -10  11   7        4.03       18.23      7.90 o 
  -9  11   7       66.51       76.87     11.34 o 
  -8  11   7       85.20       95.60     11.23 o 
  -7  11   7      121.41      132.07     10.58 o 
  -6  11   7       43.43       32.16      5.82 o 
  -5  11   7      207.03      156.23      9.76 o 
  -4  11   7       49.86       43.00      5.43 o 
  -3  11   7        0.36        1.02      3.46 o 
  -2  11   7       87.59       78.02      8.03 o 
  -1  11   7      191.56      212.11     12.77 o 
   0  11   7      248.10      238.78     14.79 o 
   1  11   7      159.54      156.21     12.53 o 
   2  11   7      318.10      316.07     16.75 o 
   3  11   7        8.74        8.58      3.31 o 
   4  11   7       32.77       23.25      5.43 o 
   5  11   7        0.05        5.66      4.16 o 
   6  11   7        0.53        2.05      4.71 o 
   7  11   7        0.55       15.53      6.45 o 
   8  11   7       59.13       80.81     10.70 o 
   9  11   7        6.75        1.13      8.22 o 
 -10  12   7        5.69        1.28      9.84 o 
  -9  12   7        1.63       11.23      7.09 o 
  -8  12   7       84.88       94.40     11.08 o 
  -7  12   7        0.50        4.84      4.55 o 
  -6  12   7       96.34       66.72      7.73 o 
  -5  12   7        3.45        0.74      3.34 o 
  -4  12   7      957.74      802.37     19.42 o 
  -3  12   7       11.89        5.86      5.35 o 
  -2  12   7      716.68      649.50     19.43 o 
  -1  12   7      159.77      148.45      9.42 o 
   0  12   7      197.94      202.33     14.54 o 
   1  12   7      472.84      479.69     20.88 o 
   2  12   7       12.88       21.19      6.56 o 
   3  12   7        7.78       10.07      3.14 o 
   4  12   7      257.72      236.03     16.18 o 
   5  12   7       46.05       42.76      9.59 o 
   6  12   7       26.72       10.30      5.63 o 
   7  12   7      120.04      131.65     12.44 o 
   8  12   7       34.18       48.61     17.63 o 
   9  12   7        2.77        1.56      8.65 o 
  -9  13   7       42.00       27.72     11.99 o 
  -8  13   7        7.65        5.51      7.41 o 
  -7  13   7       42.90       50.02      7.62 o 
  -6  13   7        2.71       -1.40      3.40 o 
  -5  13   7       45.97       48.58      9.46 o 
  -4  13   7       72.75       54.71      6.90 o 
  -3  13   7      390.88      321.79     18.61 o 
  -2  13   7       42.77       39.39      6.41 o 
  -1  13   7       14.13       12.45      6.25 o 
   0  13   7       88.51       91.28     11.15 o 
   1  13   7      858.89      775.54     27.74 o 
   2  13   7        4.50        3.12      4.79 o 
   3  13   7      205.46      199.61     15.40 o 
   4  13   7      198.83      160.23     10.93 o 
   5  13   7       53.83       62.72      8.47 o 
   6  13   7       78.94       85.31     13.16 o 
   7  13   7        6.08       17.21     10.27 o 
   8  13   7        1.62        6.02      6.52 o 
   9  13   7       10.22       19.93     12.46 o 
  -9  14   7       72.17       73.01     12.64 o 
  -8  14   7       91.96       91.96     17.37 o 
  -7  14   7        2.11       11.00      5.23 o 
  -6  14   7        0.01        1.85      4.18 o 
  -5  14   7       40.06       22.31      5.22 o 
  -4  14   7      112.58       98.12      7.98 o 
  -3  14   7       44.00       18.70      4.99 o 
  -2  14   7      174.69      177.34     16.43 o 
  -1  14   7      566.49      568.53     24.57 o 
   0  14   7      327.33      331.94     23.94 o 
   1  14   7      213.07      215.30     15.84 o 
   2  14   7       27.55       19.53      6.66 o 
   3  14   7        0.68        5.70      5.19 o 
   4  14   7      123.51      135.88     13.85 o 
   5  14   7       43.56       31.43     13.50 o 
   6  14   7        1.43       12.17      5.74 o 
   7  14   7      240.33      277.38     25.71 o 
   8  14   7        5.50       16.28      7.94 o 
   9  14   7       20.52       50.65     22.63 o 
  -9  15   7        2.69       12.54     12.01 o 
  -8  15   7      132.56      119.96     14.67 o 
  -7  15   7       94.96       91.14      9.65 o 
  -6  15   7       29.96       24.05      5.58 o 
  -5  15   7       23.31       20.09      4.83 o 
  -4  15   7       47.15       36.79      5.74 o 
  -3  15   7      272.16      274.42     12.89 o 
  -2  15   7      179.04      175.79     11.64 o 
  -1  15   7        9.04        7.69      5.42 o 
   0  15   7      705.36      689.78     27.60 o 
   1  15   7       56.94       51.00      9.76 o 
   2  15   7      667.10      644.53     26.35 o 
   3  15   7       68.22       63.80     25.67 o 
   4  15   7       60.11       47.20     12.46 o 
   5  15   7       21.69       18.06      8.00 o 
   6  15   7      125.37      125.67     22.06 o 
   7  15   7       49.00       52.72      9.57 o 
   8  15   7       67.77       81.27     11.42 o 
  -9  16   7       75.17       85.52     13.81 o 
  -8  16   7       47.41       62.53     11.34 o 
  -7  16   7       76.28      106.28     11.45 o 
  -6  16   7        0.61        4.21      4.48 o 
  -5  16   7       13.31        9.77      6.10 o 
  -4  16   7        0.01        1.60      3.85 o 
  -3  16   7      280.36      272.63     11.97 o 
  -2  16   7      109.17      106.85     24.43 o 
  -1  16   7      279.04      254.31     18.45 o 
   0  16   7      127.84      125.70     21.83 o 
   1  16   7      316.76      301.17     22.21 o 
   2  16   7       47.31       36.87      8.92 o 
   3  16   7       42.05       43.30      9.66 o 
   4  16   7      643.57      625.84     27.46 o 
   5  16   7        1.63        5.48      6.66 o 
   6  16   7      138.35      155.82     17.11 o 
   7  16   7       71.29       78.79     10.80 o 
   8  16   7       10.83       30.70     12.92 o 
  -8  17   7       12.46       22.16      8.64 o 
  -7  17   7        1.04        5.59      5.66 o 
  -6  17   7       12.43       10.90      5.14 o 
  -5  17   7        3.03        5.23      4.37 o 
  -4  17   7       29.62       19.01      5.00 o 
  -3  17   7      356.63      328.87     12.93 o 
  -2  17   7       62.83       70.97     11.71 o 
  -1  17   7        3.06       17.26      7.01 o 
   0  17   7        3.05        1.20      4.94 o 
   1  17   7      811.25      770.74     30.27 o 
   2  17   7      142.84      135.72     14.41 o 
   3  17   7        2.84        2.96      6.05 o 
   4  17   7      149.06      138.88     15.40 o 
   5  17   7        9.49        8.05     11.15 o 
   6  17   7        1.40        9.28      8.57 o 
   7  17   7        2.45       29.22     13.94 o 
   8  17   7       17.85       52.28     16.55 o 
  -8  18   7       40.12       31.53      9.89 o 
  -7  18   7       53.95       50.61      9.27 o 
  -6  18   7        7.94       11.41      5.92 o 
  -5  18   7        0.87        4.68      4.55 o 
  -4  18   7        0.86        2.02      3.84 o 
  -3  18   7        4.82        8.55      4.46 o 
  -2  18   7        0.30        1.46      5.28 o 
  -1  18   7        5.58        2.67      6.15 o 
   0  18   7       72.37       77.19     21.28 o 
   1  18   7      379.00      350.83     24.49 o 
   2  18   7       38.60       27.75      8.64 o 
   3  18   7        0.04       -1.85      5.91 o 
   4  18   7       25.68       22.01     10.77 o 
   5  18   7        2.84        4.48      9.97 o 
   6  18   7       90.85      102.87     22.46 o 
   7  18   7        4.55       45.77     14.70 o 
   8  18   7       12.96       47.97     16.13 o 
  -8  19   7       50.50       42.71     11.26 o 
  -7  19   7       32.06       46.51     10.08 o 
  -6  19   7       96.90      138.18     15.08 o 
  -5  19   7       77.05       96.94      9.97 o 
  -4  19   7       78.77       80.76      8.60 o 
  -3  19   7       19.74       21.68      5.47 o 
  -2  19   7        7.93        6.83      6.35 o 
  -1  19   7        1.48       -1.10      6.50 o 
   0  19   7        0.02       -0.92      5.25 o 
   1  19   7      142.18      153.62     16.17 o 
   2  19   7      195.05      215.26     26.35 o 
   3  19   7       54.79       26.85      9.20 o 
   4  19   7       66.41      103.03     21.28 o 
   5  19   7       22.86       43.83     16.30 o 
   6  19   7       10.30       39.78     14.27 o 
   7  19   7       16.29       19.93     12.75 o 
  -7  20   7       29.17       21.86      8.26 o 
  -6  20   7       16.40       14.33      6.55 o 
  -5  20   7        0.49       10.85      6.81 o 
  -4  20   7       12.45       17.20      5.60 o 
  -3  20   7       27.89       29.43      7.39 o 
  -2  20   7        4.60        4.66     11.60 o 
  -1  20   7       23.86       20.10      8.22 o 
   0  20   7      363.83      400.31     36.70 o 
   1  20   7        1.12       13.02      7.32 o 
   2  20   7       72.06       84.17     13.31 o 
   3  20   7      118.20      172.20     25.51 o 
   4  20   7       47.06       55.74     16.55 o 
   5  20   7       14.25       31.50     14.95 o 
   6  20   7        2.85       15.29     13.77 o 
   7  20   7       66.28       79.47     21.45 o 
  -7  21   7       30.89       32.47      9.20 o 
  -6  21   7        0.32        2.09     11.03 o 
  -5  21   7       79.25      108.80     16.13 o 
  -4  21   7        7.67       11.86      5.18 o 
  -3  21   7       40.10       29.15      7.99 o 
  -2  21   7       84.49       92.21     11.26 o 
  -1  21   7       35.38       51.41     15.62 o 
   0  21   7        7.79        8.62      7.11 o 
   1  21   7        0.19        5.14      6.60 o 
   2  21   7       43.55       23.48     12.16 o 
   3  21   7      129.70      156.41     25.42 o 
   4  21   7        7.92       12.33     10.89 o 
   5  21   7        0.08        9.63     11.23 o 
   6  21   7      155.91      263.08     34.71 o 
  -6  22   7       39.03       48.27      9.01 o 
  -5  22   7       54.70       70.53      9.75 o 
  -4  22   7        0.83        0.32      4.98 o 
  -3  22   7       49.23       21.52      7.76 o 
  -2  22   7       41.29       27.33      7.73 o 
  -1  22   7        2.50        3.13      6.63 o 
   0  22   7        2.03       -3.80      7.85 o 
   1  22   7        1.67        1.77      9.29 o 
   2  22   7        2.24       -6.67      7.52 o 
   3  22   7       17.00       31.50     14.53 o 
   4  22   7      146.18      220.51     31.25 o 
   5  22   7        8.67       27.45     13.68 o 
   6  22   7       83.91      129.72     26.69 o 
  -6  23   7       43.18       43.41      8.68 o 
  -5  23   7       17.60       21.29      7.17 o 
  -4  23   7        2.56        7.40      6.73 o 
  -3  23   7       30.34       15.64     11.17 o 
  -2  23   7      290.38      340.06     23.39 o 
  -1  23   7        1.09        0.93      7.35 o 
   0  23   7        7.37        8.70     11.40 o 
   1  23   7        5.89        9.04     10.56 o 
   2  23   7       25.37       31.67     15.03 o 
   3  23   7        9.59        4.81     10.39 o 
   4  23   7       60.13       59.79     19.76 o 
   5  23   7      351.40      460.62     43.83 o 
  -5  24   7        0.63       -0.85      7.10 o 
  -4  24   7       20.44       24.59      8.50 o 
  -3  24   7        1.20       10.98     11.49 o 
  -2  24   7        0.55       -3.38      8.78 o 
  -1  24   7       27.17       19.68     13.26 o 
   0  24   7       34.44       39.19     16.05 o 
   1  24   7       27.52        0.84     12.16 o 
   2  24   7       11.83        4.05     11.23 o 
   3  24   7        3.40        4.98     12.58 o 
   4  24   7        2.28       10.30     12.16 o 
   5  24   7       84.33      107.85     25.08 o 
  -5  25   7       10.81       12.16     13.17 o 
  -4  25   7        5.11        0.00     11.99 o 
  -3  25   7        5.03        6.00     11.74 o 
  -2  25   7      114.95      162.74     28.29 o 
  -1  25   7       45.37       31.08     16.13 o 
   0  25   7       53.57       73.48     20.18 o 
   1  25   7       44.67       62.41     20.78 o 
   2  25   7        3.34        6.59     12.41 o 
   3  25   7       51.60       68.75     20.86 o 
   4  25   7        4.85       23.65     15.96 o 
  -4  26   7       87.58      102.61     24.66 o 
  -3  26   7        1.99       -2.45     11.32 o 
  -2  26   7       18.98        6.00     10.30 o 
  -1  26   7        2.67       -3.55      9.12 o 
   0  26   7       74.76       71.03     21.03 o 
   1  26   7       75.09       48.65     19.51 o 
   2  26   7        0.52       -6.17     11.74 o 
   3  26   7      104.02       57.26     20.35 o 
  -2  27   7        0.00        7.18     12.08 o 
  -1  27   7        4.16        4.56     11.99 o 
   0  27   7       10.59       -2.11     11.15 o 
   1  27   7        0.10       -5.91     10.56 o 
   2  27   7       12.34       16.47     16.98 o 
 -10   0   8       24.30       21.68      9.43 o 
  -9   0   8        0.09       -2.25      6.78 o 
  -8   0   8      153.77      166.33     14.89 o 
  -7   0   8       68.12       76.64      8.59 o 
  -6   0   8      323.50      297.37     11.59 o 
  -5   0   8      372.87      350.29     15.67 o 
  -4   0   8      153.64      131.67     10.63 o 
  -3   0   8     6432.29     6207.21     92.11 o 
  -2   0   8     1409.89     1393.61     34.05 o 
  -1   0   8      671.08      660.43     19.72 o 
   0   0   8      482.37      517.97     18.41 o 
   1   0   8     1483.89     1507.10     32.26 o 
   2   0   8        0.68       -0.93      5.24 o 
   3   0   8      400.84      370.84     24.32 o 
   4   0   8        0.69        2.11      7.01 o 
   5   0   8       53.15       63.17     14.95 o 
   6   0   8      166.17      197.96     23.48 o 
   7   0   8       94.13       87.92     18.83 o 
   8   0   8        0.00        2.03     10.56 o 
   9   0   8      462.87      379.29     37.84 o 
  10   0   8        8.60        3.72     13.01 o 
 -10   1   8        0.90        0.70      5.35 o 
  -9   1   8        0.82        2.28      4.71 o 
  -8   1   8       12.25       11.08      4.53 o 
  -7   1   8      148.02      138.30      7.67 o 
  -6   1   8       70.62       65.35      4.96 o 
  -5   1   8      762.00      741.73     12.86 o 
  -4   1   8        0.59       -1.90      1.90 o 
  -3   1   8       17.29       10.90      3.65 o 
  -2   1   8       36.59       25.14      6.26 o 
  -1   1   8       17.09       13.73      3.46 o 
   0   1   8       73.16       46.72      4.82 o 
   1   1   8      813.94      944.72     14.16 o 
   2   1   8        9.47        5.32      8.78 o 
   3   1   8      381.38      434.19     28.00 o 
   4   1   8       85.18       91.90     10.78 o 
   5   1   8      177.65      168.73     22.89 o 
   6   1   8       54.97       45.80      9.41 o 
   7   1   8       49.28       70.50     12.07 o 
   8   1   8       10.09        6.73      7.75 o 
   9   1   8       12.89       29.16     17.44 o 
  10   1   8        6.70        4.34     15.84 o 
 -10   2   8       11.51       13.10      6.98 o 
  -9   2   8       43.89       35.05      6.94 o 
  -8   2   8        0.06        0.17      4.10 o 
  -7   2   8      199.59      203.91      8.84 o 
  -6   2   8      191.26      201.85      7.72 o 
  -5   2   8      410.56      403.59      9.39 o 
  -4   2   8      313.04      298.77      7.90 o 
  -3   2   8        6.04        5.86      2.81 o 
  -2   2   8      289.26      289.72     10.09 o 
  -1   2   8      158.72      154.50      5.83 o 
   0   2   8      451.14      411.37     15.51 o 
   1   2   8     1821.36     1901.99     24.40 o 
   2   2   8       38.85       44.54      5.55 o 
   3   2   8      479.87      497.64     59.79 o 
   4   2   8      515.51      494.02     20.94 o 
   5   2   8      358.31      356.82     12.91 o 
   6   2   8       28.03       33.17      8.69 o 
   7   2   8      136.60      127.08     22.93 o 
   8   2   8      480.24      509.05     27.38 o 
   9   2   8       34.72       14.67     14.74 o 
  10   2   8        0.00        2.05      9.55 o 
 -10   3   8       16.25       22.95      9.03 o 
  -9   3   8       15.50       15.55      6.17 o 
  -8   3   8        0.23        1.44      3.68 o 
  -7   3   8       86.28       72.72      6.04 o 
  -6   3   8       13.25        7.72      2.80 o 
  -5   3   8       70.04       64.30      5.17 o 
  -4   3   8       80.67       75.47      5.04 o 
  -3   3   8       73.39       71.37      6.52 o 
  -2   3   8        0.12        2.81      2.31 o 
  -1   3   8        8.60        3.65      2.91 o 
   0   3   8       59.55       69.81      6.02 o 
   1   3   8      132.41      151.90      6.28 o 
   2   3   8       31.19       31.23      4.38 o 
   3   3   8       65.92       59.81      8.66 o 
   4   3   8        0.03        9.90      5.28 o 
   5   3   8       23.12       23.09      7.52 o 
   6   3   8       12.75       10.99      6.71 o 
   7   3   8        4.41       24.01      8.32 o 
   8   3   8      183.23      158.56     17.97 o 
   9   3   8        6.80        0.73      8.57 o 
  10   3   8        1.72       -4.65      8.36 o 
 -10   4   8        0.66       -6.63      6.63 o 
  -9   4   8        6.69        6.88      7.08 o 
  -8   4   8       76.31       88.40      8.33 o 
  -7   4   8      116.46      116.77      7.32 o 
  -6   4   8       85.16       77.44      5.40 o 
  -5   4   8      269.57      243.96      7.94 o 
  -4   4   8      390.33      347.02      8.49 o 
  -3   4   8     1411.03     1389.67     22.65 o 
  -2   4   8       54.15       59.38      5.40 o 
  -1   4   8       38.80       43.80      4.72 o 
   0   4   8        8.93        5.30      1.97 o 
   1   4   8      366.11      374.39     10.03 o 
   2   4   8      221.79      202.07     13.05 o 
   3   4   8       37.40       36.27      8.33 o 
   4   4   8        0.26       -2.47      4.26 o 
   5   4   8        4.82        3.16      5.78 o 
   6   4   8      177.62      192.56     16.69 o 
   7   4   8      139.90      142.21     30.74 o 
   8   4   8       21.60        1.77      7.53 o 
   9   4   8        0.53        7.80      8.17 o 
  10   4   8        9.68        4.45      9.72 o 
 -10   5   8       50.79       55.54     10.93 o 
  -9   5   8       15.43       16.49      7.67 o 
  -8   5   8        2.30       -4.14      4.14 o 
  -7   5   8       31.02       24.74      5.34 o 
  -6   5   8      140.84      151.39      7.79 o 
  -5   5   8      114.55      102.01      6.21 o 
  -4   5   8       25.51       18.73      3.93 o 
  -3   5   8      420.12      369.18     10.45 o 
  -2   5   8     1829.49     1700.07     34.40 o 
  -1   5   8      264.44      238.07      8.59 o 
   0   5   8       15.25       16.32      2.75 o 
   1   5   8       11.52        8.33      3.32 o 
   2   5   8       70.07       74.86      6.35 o 
   3   5   8        0.87        1.35      2.82 o 
   4   5   8      302.42      320.63     12.86 o 
   5   5   8       55.18       59.75     10.81 o 
   6   5   8       55.14       55.75     15.20 o 
   7   5   8      935.92      963.42     36.46 o 
   8   5   8      114.62      104.14     14.98 o 
   9   5   8        7.55        9.48      8.86 o 
  10   5   8       16.57       -1.20      9.54 o 
 -10   6   8        1.45        5.04      7.25 o 
  -9   6   8       85.73       92.64     13.35 o 
  -8   6   8       30.09       26.07      6.50 o 
  -7   6   8        4.78        4.73      4.05 o 
  -6   6   8      226.94      193.97     10.91 o 
  -5   6   8      161.52      151.84      7.94 o 
  -4   6   8       48.99       49.23      5.39 o 
  -3   6   8      207.87      214.76     11.19 o 
  -2   6   8       64.49       80.77      7.80 o 
  -1   6   8      185.84      174.63     18.53 o 
   0   6   8       90.61      116.16      5.83 o 
   1   6   8      502.19      504.25     19.42 o 
   2   6   8      590.24      598.32     16.65 o 
   3   6   8      219.98      247.66     11.39 o 
   4   6   8       40.30       46.39      4.17 o 
   5   6   8        1.60       -3.12      4.87 o 
   6   6   8        0.69        8.34      6.62 o 
   7   6   8      313.69      325.86     22.00 o 
   8   6   8       51.52       49.77     11.99 o 
   9   6   8        0.01        9.58      9.36 o 
  10   6   8        4.00       10.98     10.34 o 
 -10   7   8       17.15       12.55      8.38 o 
  -9   7   8        0.04       -1.63      5.30 o 
  -8   7   8       94.40      112.36     10.70 o 
  -7   7   8        8.03       13.95      6.74 o 
  -6   7   8        6.49        6.55      3.92 o 
  -5   7   8       61.92       54.08      6.95 o 
  -4   7   8       21.21       14.79      4.85 o 
  -3   7   8       28.99       21.22      3.53 o 
  -2   7   8       15.81       12.97      3.69 o 
  -1   7   8      182.67      167.58      6.62 o 
   0   7   8       53.32       55.81      8.42 o 
   1   7   8       54.98       46.13      5.57 o 
   2   7   8       12.48        6.17      3.09 o 
   3   7   8      337.60      327.05     12.66 o 
   4   7   8        1.37        5.97      2.67 o 
   5   7   8      133.88      135.44     10.18 o 
   6   7   8       11.78       19.39      7.53 o 
   7   7   8        6.58        4.58      6.89 o 
   8   7   8       81.83       80.67     13.88 o 
   9   7   8        3.68        9.03      8.62 o 
 -10   8   8        3.16       -5.95      6.85 o 
  -9   8   8       60.60       63.93      9.84 o 
  -8   8   8       25.62       23.51      7.62 o 
  -7   8   8        0.54        5.97      4.25 o 
  -6   8   8       54.02       41.70      6.15 o 
  -5   8   8      581.82      536.98     15.97 o 
  -4   8   8       41.70       23.94      4.74 o 
  -3   8   8       34.73       35.07      6.65 o 
  -2   8   8       12.16        7.26      3.87 o 
  -1   8   8       98.47       95.44      5.68 o 
   0   8   8      119.46      116.52     12.20 o 
   1   8   8      181.11      196.88      9.77 o 
   2   8   8     1908.29     1827.97     34.89 o 
   3   8   8       46.52       47.32      6.06 o 
   4   8   8       40.98       44.40      6.12 o 
   5   8   8       60.76       75.34      8.60 o 
   6   8   8       16.66       15.03      7.05 o 
   7   8   8       44.54       52.00     10.96 o 
   8   8   8       28.08       23.56      9.81 o 
   9   8   8       33.14       42.60     12.28 o 
 -10   9   8        2.32        3.08      7.77 o 
  -9   9   8        0.07       12.30      7.07 o 
  -8   9   8       11.59        6.60      5.26 o 
  -7   9   8       26.24       22.60      5.77 o 
  -6   9   8      157.61      131.11     10.07 o 
  -5   9   8      303.26      241.36     13.25 o 
  -4   9   8       10.48       11.28      4.00 o 
  -3   9   8       95.26       78.58      9.61 o 
  -2   9   8      118.74      127.51      9.23 o 
  -1   9   8       50.44       30.73      6.72 o 
   0   9   8     1205.58     1148.07     40.75 o 
   1   9   8        5.22        8.28      3.69 o 
   2   9   8      731.93      677.36     18.72 o 
   3   9   8      221.64      197.82     19.13 o 
   4   9   8       62.85       66.00      7.55 o 
   5   9   8        5.57        2.56      4.28 o 
   6   9   8       12.77       25.28      6.64 o 
   7   9   8       13.28       12.55      7.13 o 
   8   9   8       33.26       32.30     10.83 o 
   9   9   8        2.20       15.74      9.72 o 
 -10  10   8        1.23        0.42      7.06 o 
  -9  10   8        8.18        8.68      7.17 o 
  -8  10   8        4.57       -5.51      5.51 o 
  -7  10   8       51.41       30.24      6.41 o 
  -6  10   8        0.89        4.90      3.58 o 
  -5  10   8       64.98       48.87      6.68 o 
  -4  10   8      127.87      108.64      8.19 o 
  -3  10   8      292.97      220.87     12.61 o 
  -2  10   8       57.66       53.83      7.04 o 
  -1  10   8       60.43       74.43     12.33 o 
   0  10   8     1248.83     1164.50     34.31 o 
   1  10   8       14.03       22.43     10.84 o 
   2  10   8        9.47        4.10      3.39 o 
   3  10   8      198.78      178.64     10.45 o 
   4  10   8       14.75       18.04      5.01 o 
   5  10   8       10.76       10.89      5.20 o 
   6  10   8        6.86        4.33      5.02 o 
   7  10   8       25.07       28.55      9.73 o 
   8  10   8       21.71       29.59     18.16 o 
   9  10   8       63.72       72.47     14.06 o 
  -9  11   8        9.51       13.48      7.29 o 
  -8  11   8       24.25       16.15      6.49 o 
  -7  11   8       40.25       33.99      6.34 o 
  -6  11   8       19.92       13.78      5.04 o 
  -5  11   8      104.03       98.34      8.37 o 
  -4  11   8       84.28       73.65      7.23 o 
  -3  11   8        3.98       -0.92      3.68 o 
  -2  11   8        3.48        5.61      6.88 o 
  -1  11   8      188.26      177.44     27.19 o 
   0  11   8     1712.56     1662.92     44.15 o 
   1  11   8     1415.70     1446.98     40.13 o 
   2  11   8       21.39       24.13      5.00 o 
   3  11   8        3.02        3.05      3.53 o 
   4  11   8        0.64        1.16      5.46 o 
   5  11   8      157.63      152.23     11.44 o 
   6  11   8        1.73        0.37      4.38 o 
   7  11   8       71.16       51.95     28.93 o 
   8  11   8       29.38       34.83     10.93 o 
   9  11   8      180.78      133.10     18.06 o 
  -9  12   8      171.94      188.45     16.55 o 
  -8  12   8       18.38       30.36     10.38 o 
  -7  12   8        1.17       -2.02      4.44 o 
  -6  12   8       49.48       36.39      6.25 o 
  -5  12   8       10.95       13.43      4.51 o 
  -4  12   8      112.04      123.09      9.72 o 
  -3  12   8       97.53       68.48      8.36 o 
  -2  12   8        8.90       12.50      6.01 o 
  -1  12   8        0.72        1.14      4.46 o 
   0  12   8      307.80      287.97     21.66 o 
   1  12   8     1502.45     1476.92     41.35 o 
   2  12   8       59.00       54.69     21.49 o 
   3  12   8       17.05       10.58      4.26 o 
   4  12   8       38.08       22.35      9.40 o 
   5  12   8        7.39       11.96      8.29 o 
   6  12   8        8.67       24.09      7.41 o 
   7  12   8        7.29       22.35      6.54 o 
   8  12   8       33.51       34.07     17.14 o 
   9  12   8       13.44       13.82     10.41 o 
  -9  13   8        3.02       15.97     10.84 o 
  -8  13   8        2.52        2.74      6.52 o 
  -7  13   8       24.07       22.64      8.84 o 
  -6  13   8        2.79        5.90      4.58 o 
  -5  13   8      129.62      127.19      9.75 o 
  -4  13   8       11.40        3.45      4.55 o 
  -3  13   8       16.59       -3.49      3.49 o 
  -2  13   8       95.97       76.01     11.34 o 
  -1  13   8      290.71      262.59     17.72 o 
   0  13   8      112.52       83.44     11.16 o 
   1  13   8      620.99      651.10     25.94 o 
   2  13   8        3.37        4.97      7.05 o 
   3  13   8        9.93        7.17      5.80 o 
   4  13   8      253.68      292.55     14.43 o 
   5  13   8       62.37       42.17      7.25 o 
   6  13   8      109.35      101.56     16.69 o 
   7  13   8        0.00       12.36     10.98 o 
   8  13   8       64.77       59.59     13.27 o 
   9  13   8       14.08        2.78      9.40 o 
  -9  14   8      206.32      230.24     34.92 o 
  -8  14   8      253.40      285.58     23.74 o 
  -7  14   8       39.51       32.39      7.58 o 
  -6  14   8       24.60       17.47      5.63 o 
  -5  14   8      165.40      147.53     10.37 o 
  -4  14   8        2.22        2.03      3.60 o 
  -3  14   8        0.15        4.82      9.66 o 
  -2  14   8      129.12      138.48     14.57 o 
  -1  14   8      393.93      355.58     19.94 o 
   0  14   8      138.06      123.80     13.33 o 
   1  14   8      239.74      252.58     17.33 o 
   2  14   8      507.54      484.90     22.72 o 
   3  14   8       31.53       32.79      8.42 o 
   4  14   8        9.03        8.94      6.02 o 
   5  14   8       18.50        7.85      4.72 o 
   6  14   8        6.75       13.69      6.27 o 
   7  14   8       34.34       45.15     11.75 o 
   8  14   8       90.97       66.21     13.37 o 
  -9  15   8       54.83       68.75     19.91 o 
  -8  15   8      197.29      265.68     19.86 o 
  -7  15   8       63.34       60.50      9.49 o 
  -6  15   8       41.56       37.78      9.62 o 
  -5  15   8       69.63       53.07      8.47 o 
  -4  15   8      149.62      142.85      9.75 o 
  -3  15   8       57.94       73.65     12.21 o 
  -2  15   8        0.40        1.57      5.15 o 
  -1  15   8      313.23      324.31     19.90 o 
   0  15   8      126.09      124.85     13.69 o 
   1  15   8       12.10        4.81      5.03 o 
   2  15   8       10.57        2.25      5.47 o 
   3  15   8        0.59        8.19     10.56 o 
   4  15   8       25.40       41.63      9.59 o 
   5  15   8        8.43       17.81      7.77 o 
   6  15   8      241.45      229.86     49.96 o 
   7  15   8        6.31       15.17      7.03 o 
   8  15   8        2.20       -5.70      8.18 o 
  -8  16   8        5.85       11.03      7.65 o 
  -7  16   8        2.44        1.99      5.56 o 
  -6  16   8       83.96       78.38     13.07 o 
  -5  16   8       70.85       87.14      8.85 o 
  -4  16   8       84.92       82.76      8.16 o 
  -3  16   8        5.59        4.29      8.61 o 
  -2  16   8       46.27       38.35      9.31 o 
  -1  16   8        0.60       -1.27      4.56 o 
   0  16   8       14.70       20.94      7.43 o 
   1  16   8        1.31        1.99      5.13 o 
   2  16   8      259.40      262.92     18.70 o 
   3  16   8       40.14       22.39      7.81 o 
   4  16   8      102.24      114.03     17.82 o 
   5  16   8       35.47       59.44     22.76 o 
   6  16   8      232.42      221.48     19.79 o 
   7  16   8       27.62       26.31     14.23 o 
  -8  17   8       64.56       45.43     16.84 o 
  -7  17   8       49.73       49.29     10.05 o 
  -6  17   8       94.22      112.52     14.99 o 
  -5  17   8       93.60       85.18      8.78 o 
  -4  17   8       16.62       24.79      5.54 o 
  -3  17   8        1.73        1.64      4.68 o 
  -2  17   8       39.16       35.88     13.81 o 
  -1  17   8       44.67       43.86     10.00 o 
   0  17   8       27.30       36.63     11.06 o 
   1  17   8        3.81        9.67      8.19 o 
   2  17   8       87.41       98.24     13.31 o 
   3  17   8      624.65      635.98     28.44 o 
   4  17   8       14.46        3.98      6.08 o 
   5  17   8       47.46       39.62     10.70 o 
   6  17   8      147.14      184.11     39.40 o 
   7  17   8        0.05       36.40     14.61 o 
  -8  18   8       15.65       25.86      9.36 o 
  -7  18   8       43.19       60.66      9.78 o 
  -6  18   8       35.38       51.91      8.67 o 
  -5  18   8       47.33       60.25      8.03 o 
  -4  18   8       53.35       71.62     11.82 o 
  -3  18   8        0.07       -4.42      4.42 o 
  -2  18   8      116.11      111.72     15.02 o 
  -1  18   8       10.35       11.27      7.55 o 
   0  18   8      132.51      146.49     35.01 o 
   1  18   8      384.21      404.68     23.48 o 
   2  18   8       19.88       15.52      7.32 o 
   3  18   8      183.04      190.16     34.88 o 
   4  18   8       22.89       11.31      8.43 o 
   5  18   8       90.07      105.25     15.36 o 
   6  18   8        2.76       17.90     13.43 o 
   7  18   8       14.49       21.96     12.58 o 
  -7  19   8       40.83       34.53      8.38 o 
  -6  19   8      130.54      136.35     12.65 o 
  -5  19   8      241.60      292.24     22.87 o 
  -4  19   8       35.15       37.83      8.39 o 
  -3  19   8        8.98        3.92      8.47 o 
  -2  19   8      116.49      136.89     22.08 o 
  -1  19   8      132.54      138.10     17.27 o 
   0  19   8        8.36        1.95      6.17 o 
   1  19   8      112.20       91.00     13.93 o 
   2  19   8      297.71      263.12     33.95 o 
   3  19   8       46.86       43.12     11.49 o 
   4  19   8       61.91       66.62     12.66 o 
   5  19   8       18.03       24.66     13.17 o 
   6  19   8      212.90      261.05     32.60 o 
   7  19   8       31.12       43.66     16.55 o 
  -7  20   8        0.13        8.67      8.19 o 
  -6  20   8      155.34      169.15     13.94 o 
  -5  20   8       60.78       51.24     10.14 o 
  -4  20   8      103.40      107.55     13.09 o 
  -3  20   8      219.53      242.49     17.12 o 
  -2  20   8       18.63       28.79      9.37 o 
  -1  20   8        1.26        2.16      6.02 o 
   0  20   8       21.54       36.85     10.05 o 
   1  20   8        4.20        6.09      7.31 o 
   2  20   8       49.13       70.90     13.34 o 
   3  20   8       47.30       31.37      9.59 o 
   4  20   8       28.78       16.55     12.92 o 
   5  20   8       27.49       10.56     11.49 o 
   6  20   8        0.34       11.57     10.73 o 
  -6  21   8       24.89       15.39      8.30 o 
  -5  21   8       13.71       15.46      7.98 o 
  -4  21   8       81.53       97.40     12.77 o 
  -3  21   8        0.25        2.62      5.62 o 
  -2  21   8      109.00      141.74     13.99 o 
  -1  21   8        4.39        4.99      7.90 o 
   0  21   8      233.45      280.89     22.29 o 
   1  21   8        1.88       -4.13      6.11 o 
   2  21   8       70.33       73.73     18.41 o 
   3  21   8        5.84       10.30     10.39 o 
   4  21   8       28.28       25.67     14.19 o 
   5  21   8       43.81       38.93     16.05 o 
   6  21   8        0.02       29.05     14.19 o 
  -6  22   8        2.84       10.31      8.11 o 
  -5  22   8       50.14       70.08     12.12 o 
  -4  22   8        8.68       19.86      8.10 o 
  -3  22   8        0.16        6.85      6.41 o 
  -2  22   8      192.81      185.17     21.87 o 
  -1  22   8       46.05       45.68     13.94 o 
   0  22   8       11.91       23.80     12.37 o 
   1  22   8        1.83       21.62     14.70 o 
   2  22   8        0.18        2.20      9.21 o 
   3  22   8        8.14       11.74     11.74 o 
   4  22   8       42.85       31.50     14.78 o 
   5  22   8      185.90      175.92     29.81 o 
  -5  23   8       15.79       23.00      9.12 o 
  -4  23   8       66.95       55.31     11.06 o 
  -3  23   8        6.32       12.49      7.28 o 
  -2  23   8       21.08       21.26      8.12 o 
  -1  23   8       12.79       10.40      8.65 o 
   0  23   8       73.34       94.76     22.80 o 
   1  23   8       27.53       32.09     14.78 o 
   2  23   8       13.50       14.44     11.99 o 
   3  23   8       41.86       35.81     16.38 o 
   4  23   8        0.72       17.74     14.70 o 
   5  23   8       49.76       58.36     19.51 o 
  -5  24   8        1.54       -4.86      7.47 o 
  -4  24   8       29.86       22.28      8.71 o 
  -3  24   8       20.35       22.67      8.85 o 
  -2  24   8       16.81        3.29     12.16 o 
  -1  24   8        0.20       -5.49      9.80 o 
   0  24   8       10.58       16.55     12.25 o 
   1  24   8       15.94        1.52     12.75 o 
   2  24   8       24.38        2.70     11.57 o 
   3  24   8        0.19       -5.91     10.22 o 
   4  24   8       44.27       46.53     17.90 o 
  -4  25   8        1.03       -8.11      9.63 o 
  -3  25   8       17.34       16.38     12.50 o 
  -2  25   8       28.61       38.34     16.22 o 
  -1  25   8       83.27       47.72     17.74 o 
   0  25   8       16.86       23.31     15.12 o 
   1  25   8        0.10       -7.60     10.13 o 
   2  25   8        1.60       -3.72     10.81 o 
   3  25   8       41.13       57.85     19.59 o 
  -3  26   8        0.50        5.91     11.57 o 
  -2  26   8       10.24        5.32     11.74 o 
  -1  26   8       18.52       34.12     15.20 o 
   0  26   8        2.80        5.66     13.60 o 
   1  26   8        0.05        7.01     12.16 o 
   2  26   8        0.02       -4.05     12.58 o 
  -1  27   8       38.50       41.81     20.10 o 
   0  27   8        4.46        8.78     16.47 o 
 -10   1   9       22.07       18.82      6.92 o 
  -9   1   9        5.33        9.73      5.44 o 
  -8   1   9       62.95       68.44      7.71 o 
  -7   1   9       24.53       24.16      4.31 o 
  -6   1   9       18.00       18.92      3.48 o 
  -5   1   9      120.90      106.99      6.07 o 
  -4   1   9     2256.45     2171.22     27.96 o 
  -3   1   9     2501.39     2304.71     33.02 o 
  -2   1   9      167.97      160.68      7.04 o 
  -1   1   9        5.33        9.64      2.42 o 
   0   1   9      189.97      220.04      9.63 o 
   1   1   9       33.41       27.26      3.34 o 
   2   1   9      656.88      617.56     23.31 o 
   3   1   9        1.33        5.79      5.10 o 
   4   1   9        0.02        3.78      5.17 o 
   5   1   9       67.08       58.55     10.21 o 
   6   1   9        6.09       -2.30     10.51 o 
   7   1   9        0.28        5.35      6.91 o 
   8   1   9        7.49        6.48      7.69 o 
   9   1   9       11.52       14.00      9.88 o 
 -10   2   9       30.08       15.65     11.93 o 
  -9   2   9       55.59       68.08      9.40 o 
  -8   2   9        4.42        1.41      4.44 o 
  -7   2   9        0.72        1.14      2.97 o 
  -6   2   9       44.18       40.40      4.15 o 
  -5   2   9      292.59      284.60      8.75 o 
  -4   2   9     1129.98     1089.91     19.05 o 
  -3   2   9      702.60      682.06     15.11 o 
  -2   2   9      542.77      541.46     15.55 o 
  -1   2   9       26.15       20.92      3.11 o 
   0   2   9       40.48       41.87      5.18 o 
   1   2   9       30.26       24.74      4.52 o 
   2   2   9      157.84      148.77     12.12 o 
   3   2   9     1163.61     1144.68     33.48 o 
   4   2   9        0.49       11.84      6.50 o 
   5   2   9       59.95       41.07      8.95 o 
   6   2   9       36.05       33.62      9.09 o 
   7   2   9        4.19       13.37     11.23 o 
   8   2   9        1.89       -3.41      7.26 o 
   9   2   9       49.59       25.74     18.07 o 
 -10   3   9       12.72        8.76      8.24 o 
  -9   3   9       48.83       40.42      9.34 o 
  -8   3   9      283.88      300.40     15.21 o 
  -7   3   9       24.03       22.08      4.27 o 
  -6   3   9        3.81        2.32      2.73 o 
  -5   3   9       82.97       91.00      6.14 o 
  -4   3   9     2249.87     2166.66     32.59 o 
  -3   3   9      498.35      475.61     13.79 o 
  -2   3   9      260.46      228.33      8.77 o 
  -1   3   9        5.59        8.51      3.54 o 
   0   3   9      446.17      450.66     14.34 o 
   1   3   9       90.56       81.12      5.05 o 
   2   3   9        3.60       12.56      5.64 o 
   3   3   9        5.28       13.05      9.75 o 
   4   3   9        9.56       11.82      7.39 o 
   5   3   9      259.09      263.06     17.74 o 
   6   3   9       12.17       17.19      7.37 o 
   7   3   9       34.99       17.41      9.67 o 
   8   3   9       97.36       64.78     13.38 o 
   9   3   9      114.46       68.98     14.68 o 
 -10   4   9       35.16       46.30     11.04 o 
  -9   4   9      442.75      521.79     25.58 o 
  -8   4   9        1.65       -3.71      5.17 o 
  -7   4   9       83.23       75.77      6.44 o 
  -6   4   9       14.78       16.38      3.37 o 
  -5   4   9        0.15        1.88      2.37 o 
  -4   4   9      758.56      732.64     18.63 o 
  -3   4   9     1595.89     1461.46     24.01 o 
  -2   4   9      563.28      568.65     12.64 o 
  -1   4   9        3.92        1.39      3.10 o 
   0   4   9      238.18      221.87      7.74 o 
   1   4   9       99.51      103.22      7.38 o 
   2   4   9      219.53      198.21     25.21 o 
   3   4   9       60.21       49.31      8.28 o 
   4   4   9       13.57       10.75     14.19 o 
   5   4   9      152.35      110.35     13.51 o 
   6   4   9       23.54       11.33      7.25 o 
   7   4   9        9.26       13.02      8.49 o 
   8   4   9      101.39       81.28     14.44 o 
   9   4   9       24.12       12.01      9.80 o 
 -10   5   9      177.72      196.67     17.35 o 
  -9   5   9       37.75       39.90      9.75 o 
  -8   5   9      254.13      293.58     18.79 o 
  -7   5   9      145.53      143.74     10.05 o 
  -6   5   9        4.90        5.72      4.33 o 
  -5   5   9        0.82        3.40      2.47 o 
  -4   5   9      172.56      148.14      7.47 o 
  -3   5   9       48.75       51.59      5.09 o 
  -2   5   9     1057.09     1046.01     21.89 o 
  -1   5   9      276.63      293.33     12.10 o 
   0   5   9       49.28       65.58      4.68 o 
   1   5   9      622.24      633.11     17.60 o 
   2   5   9       15.91       11.45      3.83 o 
   3   5   9       12.71       12.71      5.79 o 
   4   5   9       21.74       24.80      7.46 o 
   5   5   9       19.90       23.47      7.58 o 
   6   5   9       43.36       28.56     16.47 o 
   7   5   9       14.00       -3.48      6.60 o 
   8   5   9        8.63        5.97      8.51 o 
   9   5   9       56.55       49.56     13.67 o 
 -10   6   9       41.19       52.44     11.12 o 
  -9   6   9       17.98       20.50      8.03 o 
  -8   6   9        5.03        3.64      4.76 o 
  -7   6   9      106.93       86.16      9.19 o 
  -6   6   9       22.70       17.11      6.28 o 
  -5   6   9       59.61       52.85      7.70 o 
  -4   6   9       36.36       29.14      5.36 o 
  -3   6   9      619.44      492.57     17.83 o 
  -2   6   9        8.24        2.52      3.61 o 
  -1   6   9      256.70      265.99     11.74 o 
   0   6   9       44.55       59.56      7.11 o 
   1   6   9       22.49       23.82      5.58 o 
   2   6   9      686.99      627.29     17.89 o 
   3   6   9       26.60       13.15      5.76 o 
   4   6   9      524.97      554.95     23.41 o 
   5   6   9        0.89       -5.09      5.28 o 
   6   6   9       88.67      104.37     28.21 o 
   7   6   9      101.65       84.74     14.74 o 
   8   6   9       20.47       37.38     13.72 o 
   9   6   9      148.71      131.08     18.21 o 
 -10   7   9      195.66      199.25     17.88 o 
  -9   7   9       17.99       30.63      9.14 o 
  -8   7   9       72.20       83.08      9.03 o 
  -7   7   9       33.14       35.91      6.75 o 
  -6   7   9        1.97        3.00      4.05 o 
  -5   7   9      156.19      150.78      9.71 o 
  -4   7   9        0.22       -0.11      4.16 o 
  -3   7   9        1.70       12.36      6.30 o 
  -2   7   9      488.40      478.33     16.05 o 
  -1   7   9      386.19      385.59     16.93 o 
   0   7   9        6.17        5.60      3.52 o 
   1   7   9        8.98        2.27      3.11 o 
   2   7   9       16.30       15.49      4.28 o 
   3   7   9       21.79       19.93      4.78 o 
   4   7   9        2.89       11.80      5.94 o 
   5   7   9        4.02       10.53      6.56 o 
   6   7   9        0.29       -2.59      5.21 o 
   7   7   9       83.04       69.21     24.49 o 
   8   7   9       44.36       41.97     13.77 o 
   9   7   9        6.17        0.90      8.40 o 
 -10   8   9       10.32       12.69      8.45 o 
  -9   8   9       46.81       65.67     11.20 o 
  -8   8   9       46.78       57.61      7.98 o 
  -7   8   9       16.61       19.24      5.77 o 
  -6   8   9       14.35       11.76      4.47 o 
  -5   8   9        0.90        3.46      4.45 o 
  -4   8   9      188.31      157.08     12.10 o 
  -3   8   9        1.91        3.45      4.10 o 
  -2   8   9        8.83        7.87      2.96 o 
  -1   8   9       84.26       68.84      9.44 o 
   0   8   9      107.51       95.71      7.90 o 
   1   8   9       10.43        7.82      3.81 o 
   2   8   9        0.54        0.13      4.83 o 
   3   8   9        1.57        8.35      3.97 o 
   4   8   9       16.02       23.23      5.52 o 
   5   8   9        0.06       -3.06      5.21 o 
   6   8   9       63.52       57.88     11.05 o 
   7   8   9        0.64        2.78      6.72 o 
   8   8   9        3.82       -2.39      7.66 o 
   9   8   9        6.18        2.62      8.54 o 
  -9   9   9       63.05       45.73     12.01 o 
  -8   9   9        1.95        7.41      5.02 o 
  -7   9   9        0.06       -4.08      4.26 o 
  -6   9   9       14.09        7.70      8.95 o 
  -5   9   9       69.61       57.70      7.03 o 
  -4   9   9       50.38       53.66      8.20 o 
  -3   9   9      239.45      186.89     11.85 o 
  -2   9   9        2.23        1.94      4.41 o 
  -1   9   9        0.22        0.00      3.89 o 
   0   9   9       21.40       24.80      7.43 o 
   1   9   9      198.78      201.94     10.56 o 
   2   9   9      699.21      661.26     19.09 o 
   3   9   9      699.91      650.10     24.60 o 
   4   9   9       10.88       15.37      5.08 o 
   5   9   9       33.39       17.19     11.91 o 
   6   9   9       22.70       33.96     13.60 o 
   7   9   9        5.73        7.72      7.82 o 
   8   9   9       80.42       62.77     12.75 o 
   9   9   9       21.07       15.11     10.30 o 
  -9  10   9       41.53       35.52      9.34 o 
  -8  10   9       14.60       14.86      6.45 o 
  -7  10   9       16.83       15.75      5.61 o 
  -6  10   9       29.05       13.18      7.93 o 
  -5  10   9       92.07       86.59      8.33 o 
  -4  10   9       21.06       25.08      5.70 o 
  -3  10   9       16.38       16.42      6.86 o 
  -2  10   9        6.91       13.89      6.19 o 
  -1  10   9      312.07      233.26     15.78 o 
   0  10   9        6.05       -0.38      9.84 o 
   1  10   9      365.87      361.15     18.45 o 
   2  10   9       66.74       79.83     10.32 o 
   3  10   9        8.72       10.37      4.63 o 
   4  10   9       53.79       59.29      8.54 o 
   5  10   9       13.69       16.09      8.93 o 
   6  10   9       72.22       89.31     13.27 o 
   7  10   9        9.11       23.64     24.53 o 
   8  10   9        0.05       17.65      9.90 o 
   9  10   9        0.01       -2.81      8.55 o 
  -9  11   9       17.16       13.78      9.45 o 
  -8  11   9       45.22       53.62      9.38 o 
  -7  11   9       94.51      100.18      9.96 o 
  -6  11   9       86.76       85.30      8.74 o 
  -5  11   9        0.14        6.87      4.25 o 
  -4  11   9        0.58       -2.48      3.63 o 
  -3  11   9      182.76      150.90     18.07 o 
  -2  11   9       10.44        4.61      6.00 o 
  -1  11   9       73.07       51.22      9.16 o 
   0  11   9        0.23        1.44      6.00 o 
   1  11   9        0.28        3.93      4.76 o 
   2  11   9       50.65       56.09     14.95 o 
   3  11   9       69.25       74.93     10.39 o 
   4  11   9      485.53      440.56     17.83 o 
   5  11   9        0.21        6.67      4.50 o 
   6  11   9        0.44        9.50      7.25 o 
   7  11   9        2.56        1.29      7.01 o 
   8  11   9       10.37       12.93      8.86 o 
   9  11   9        4.02        1.18      9.34 o 
  -9  12   9       32.35       49.77     10.49 o 
  -8  12   9        3.82        8.57      9.80 o 
  -7  12   9       39.87       27.17      6.75 o 
  -6  12   9      175.91      180.37     12.42 o 
  -5  12   9       22.31       17.32      4.96 o 
  -4  12   9       52.26       33.45      6.34 o 
  -3  12   9      143.95      121.41     14.35 o 
  -2  12   9      405.99      432.97     22.22 o 
  -1  12   9       77.16       68.45     10.63 o 
   0  12   9      536.85      504.38     23.05 o 
   1  12   9      188.15      174.45     14.71 o 
   2  12   9        0.12        1.35      4.62 o 
   3  12   9      398.36      413.71     20.80 o 
   4  12   9      118.46      100.31      9.58 o 
   5  12   9       23.00       23.55      6.27 o 
   6  12   9       16.85       28.47      9.49 o 
   7  12   9       32.87       15.44     12.92 o 
   8  12   9       78.10       65.34     13.85 o 
  -9  13   9        2.54       10.66      7.64 o 
  -8  13   9       16.84       23.16      7.72 o 
  -7  13   9      209.48      198.20     13.09 o 
  -6  13   9       60.50       63.04      8.39 o 
  -5  13   9        4.47        0.75      4.33 o 
  -4  13   9       36.26       17.57      5.78 o 
  -3  13   9        4.93        5.45      9.63 o 
  -2  13   9       28.27       16.48     14.99 o 
  -1  13   9      110.04      124.41     13.88 o 
   0  13   9       29.56       21.24      7.11 o 
   1  13   9        0.00        0.44      6.08 o 
   2  13   9      278.01      260.02     17.33 o 
   3  13   9      293.50      251.22     17.78 o 
   4  13   9        0.37        0.75      6.15 o 
   5  13   9      136.91      143.48     11.83 o 
   6  13   9        4.41       15.05      6.34 o 
   7  13   9       45.46       21.11      9.96 o 
   8  13   9       13.92       12.67      9.53 o 
  -8  14   9        1.76        3.98      6.41 o 
  -7  14   9        2.85        3.56      5.74 o 
  -6  14   9       35.84       38.30      6.97 o 
  -5  14   9        3.09        6.02      4.59 o 
  -4  14   9       53.74       36.26      7.91 o 
  -3  14   9      179.12      155.01     17.19 o 
  -2  14   9       62.77       51.07     10.18 o 
  -1  14   9       27.16       20.06      7.49 o 
   0  14   9        0.53        3.50      5.48 o 
   1  14   9        1.48        4.52      4.93 o 
   2  14   9      606.40      633.74     27.08 o 
   3  14   9        1.85        1.30      5.89 o 
   4  14   9        2.13        1.59      5.34 o 
   5  14   9       19.26       18.27      9.71 o 
   6  14   9      168.58      161.12     23.56 o 
   7  14   9       33.42       38.82     11.31 o 
   8  14   9       65.80       50.72     16.43 o 
  -8  15   9        5.46        0.32      8.00 o 
  -7  15   9      199.56      236.30     28.00 o 
  -6  15   9       39.52       38.27     10.79 o 
  -5  15   9       13.51        7.48      4.87 o 
  -4  15   9        4.95        4.27      5.14 o 
  -3  15   9       26.87       24.45      8.54 o 
  -2  15   9       89.94       63.88     11.32 o 
  -1  15   9      810.62      801.80     38.47 o 
   0  15   9       91.81       88.04     12.44 o 
   1  15   9      112.91       89.01     12.67 o 
   2  15   9       76.60       82.72     14.86 o 
   3  15   9        0.49        4.40      6.88 o 
   4  15   9      331.31      336.16     21.06 o 
   5  15   9        0.43       11.95      6.89 o 
   6  15   9        4.17       12.30     10.22 o 
   7  15   9        5.62       -8.61     10.98 o 
   8  15   9       54.82       44.09     18.50 o 
  -8  16   9        3.11       14.58      8.46 o 
  -7  16   9        3.79        2.70      6.05 o 
  -6  16   9       28.33       18.41      6.74 o 
  -5  16   9       22.12       41.93      8.21 o 
  -4  16   9        4.76       10.39      6.67 o 
  -3  16   9       25.26       18.69      9.59 o 
  -2  16   9       56.68       46.58     10.81 o 
  -1  16   9       41.96       45.25     10.00 o 
   0  16   9        3.16        4.13      6.26 o 
   1  16   9       24.97       22.53      7.94 o 
   2  16   9        6.23        0.60      8.19 o 
   3  16   9       37.97       38.04      9.49 o 
   4  16   9       92.00      107.87     14.56 o 
   5  16   9        7.52       14.91      8.03 o 
   6  16   9      164.62      172.17     28.08 o 
   7  16   9       36.59       18.16     15.12 o 
  -8  17   9       38.04       51.84     11.68 o 
  -7  17   9      238.29      256.35     16.84 o 
  -6  17   9       47.11       51.53      8.76 o 
  -5  17   9        2.91        0.97      5.66 o 
  -4  17   9        9.63        4.78      5.31 o 
  -3  17   9       27.04       32.33     13.09 o 
  -2  17   9       14.13       12.75      7.68 o 
  -1  17   9        1.49        2.29      6.20 o 
   0  17   9       54.92       56.38     11.25 o 
   1  17   9       11.53       17.25      8.14 o 
   2  17   9       16.66        6.98     14.57 o 
   3  17   9       86.98       65.61     12.29 o 
   4  17   9       13.64       22.45      8.69 o 
   5  17   9       74.14       61.32     12.65 o 
   6  17   9        0.36       16.50      9.35 o 
   7  17   9       27.26       29.31     16.81 o 
  -7  18   9      147.53      210.78     16.26 o 
  -6  18   9       90.95       93.34     14.34 o 
  -5  18   9        1.00        0.18      6.00 o 
  -4  18   9      162.99      227.47     17.29 o 
  -3  18   9        1.81        5.96      5.56 o 
  -2  18   9        1.60        2.70      6.49 o 
  -1  18   9       28.81       10.27      8.74 o 
   0  18   9       11.61        6.59      6.97 o 
   1  18   9        3.30        3.29      6.20 o 
   2  18   9       87.72       94.04     14.23 o 
   3  18   9      267.59      260.01     24.11 o 
   4  18   9       26.82       29.17      9.71 o 
   5  18   9        7.03        0.65      7.48 o 
   6  18   9        2.14       10.66      8.82 o 
   7  18   9        1.06       33.19     14.44 o 
  -7  19   9      110.38       81.77     13.67 o 
  -6  19   9       66.98       64.86     11.98 o 
  -5  19   9       23.54       36.49      9.33 o 
  -4  19   9       46.71       60.41     10.17 o 
  -3  19   9       34.63       57.44      9.96 o 
  -2  19   9       12.84       11.08      8.19 o 
  -1  19   9       80.21       53.49     11.81 o 
   0  19   9        1.82        2.05      6.08 o 
   1  19   9        0.13        1.59      6.13 o 
   2  19   9        3.47        6.96      8.95 o 
   3  19   9      283.72      310.37     23.02 o 
   4  19   9        0.14       -3.13      6.77 o 
   5  19   9        7.41       24.27     10.35 o 
   6  19   9        4.84       16.22     11.74 o 
  -6  20   9        0.94       -0.85      6.84 o 
  -5  20   9      146.57      173.57     16.90 o 
  -4  20   9        1.57        1.29      6.41 o 
  -3  20   9        0.26        1.04      5.83 o 
  -2  20   9       18.41       14.09      9.07 o 
  -1  20   9        0.01        1.56      6.72 o 
   0  20   9       15.68       11.89      8.09 o 
   1  20   9      164.38      198.82     21.49 o 
   2  20   9      119.67      121.64     37.03 o 
   3  20   9       47.44       72.95     14.00 o 
   4  20   9      112.52      126.51     24.07 o 
   5  20   9        5.69       14.10     11.82 o 
   6  20   9       37.14       66.63     19.09 o 
  -6  21   9        0.10        2.44      6.99 o 
  -5  21   9       82.90       82.61     13.05 o 
  -4  21   9       57.94       84.25     12.82 o 
  -3  21   9      140.52      173.89     16.13 o 
  -2  21   9       10.34       14.03      8.56 o 
  -1  21   9       65.07       57.87     13.89 o 
   0  21   9        6.58       12.23      8.76 o 
   1  21   9        1.68        0.02      7.50 o 
   2  21   9       14.52       12.45      8.16 o 
   3  21   9       12.14        8.78     11.91 o 
   4  21   9        7.22       11.32     11.15 o 
   5  21   9       34.75       24.75     14.02 o 
  -5  22   9        0.23        5.05      7.17 o 
  -4  22   9        1.58        7.93      7.57 o 
  -3  22   9        1.71        5.07      6.76 o 
  -2  22   9       12.23       13.64      7.30 o 
  -1  22   9      104.53      109.96     17.34 o 
   0  22   9       58.54       60.66     13.22 o 
   1  22   9        1.59        5.67     11.91 o 
   2  22   9        9.29       14.44     12.25 o 
   3  22   9        0.48        7.26     11.23 o 
   4  22   9        0.65        7.01     10.64 o 
   5  22   9        1.33       18.75     13.34 o 
  -5  23   9        0.33        2.84      7.88 o 
  -4  23   9        0.17        1.59      7.38 o 
  -3  23   9        0.18        1.31      6.93 o 
  -2  23   9        5.42        8.45      7.59 o 
  -1  23   9        0.02        2.58      8.39 o 
   0  23   9       15.96       17.48     12.75 o 
   1  23   9        3.75        9.97     11.82 o 
   2  23   9        3.98        1.94     11.15 o 
   3  23   9        0.14        6.08     11.57 o 
   4  23   9        3.38       -3.04     13.01 o 
  -4  24   9        1.96        7.25      8.16 o 
  -3  24   9        8.91       15.36      8.45 o 
  -2  24   9        0.31        5.18      7.18 o 
  -1  24   9       32.39       36.48     17.06 o 
   0  24   9       28.11        2.70     12.41 o 
   1  24   9        0.01        5.57     11.65 o 
   2  24   9       59.18       52.87     19.68 o 
   3  24   9        5.09       11.91     13.43 o 
  -3  25   9        0.41       -4.65     13.17 o 
  -2  25   9       37.84       52.36     20.35 o 
  -1  25   9        1.02       -0.34     12.08 o 
   0  25   9      185.95      181.92     31.08 o 
   1  25   9        0.18       -9.37     10.98 o 
   2  25   9       14.53       23.31     16.38 o 
  -1  26   9        5.76       17.99     15.03 o 
   0  26   9       18.57        5.49     12.75 o 
   1  26   9       35.15       61.99     21.03 o 
 -10   0  10       21.35       20.54      9.36 o 
  -9   0  10        9.22       11.31      8.31 o 
  -8   0  10        1.04        9.15      7.03 o 
  -7   0  10       26.47       29.06      6.55 o 
  -6   0  10        8.85        3.39      4.67 o 
  -5   0  10       10.54        8.79      4.29 o 
  -4   0  10      611.01      622.02     28.23 o 
  -3   0  10      189.24      205.22     11.81 o 
  -2   0  10      155.19      159.62     11.61 o 
  -1   0  10     2584.86     2633.30     85.13 o 
   0   0  10      246.94      256.40     23.31 o 
   1   0  10      295.47      261.81     21.70 o 
   2   0  10       63.79       89.86     14.95 o 
   3   0  10     1085.59      990.15     45.61 o 
   4   0  10       53.99       53.54     13.43 o 
   5   0  10       94.07       51.52     14.36 o 
   6   0  10       33.07       34.37     14.02 o 
   7   0  10       18.82        2.62     11.65 o 
   8   0  10      252.52      213.42     30.57 o 
   9   0  10        3.52       -6.67     11.74 o 
 -10   1  10       14.97        2.58      7.12 o 
  -9   1  10       19.51       22.20      8.76 o 
  -8   1  10        0.73        1.52      4.76 o 
  -7   1  10       60.89       80.52      8.11 o 
  -6   1  10        3.61        3.79      3.08 o 
  -5   1  10       20.10       15.74      3.31 o 
  -4   1  10      119.46      114.29      7.16 o 
  -3   1  10      222.67      242.17      9.25 o 
  -2   1  10      117.52      103.39      8.16 o 
  -1   1  10      967.08     1004.72     32.15 o 
   0   1  10      293.67      278.66     16.21 o 
   1   1  10        0.03        9.30      5.31 o 
   2   1  10      134.82      129.94     17.40 o 
   3   1  10      248.91      276.26     17.13 o 
   4   1  10      203.87      178.02     19.59 o 
   5   1  10       53.54       79.81     11.84 o 
   6   1  10        0.10        6.24      7.47 o 
   7   1  10       12.08       24.96      9.35 o 
   8   1  10        1.91       -0.60     10.81 o 
   9   1  10        8.34       13.86     10.75 o 
 -10   2  10        8.31        1.62      8.41 o 
  -9   2  10       81.04       76.03     10.39 o 
  -8   2  10       30.91       32.01      6.32 o 
  -7   2  10       15.01       11.30      3.96 o 
  -6   2  10       19.80       13.71      3.60 o 
  -5   2  10      585.20      592.25     12.72 o 
  -4   2  10       64.58       61.66      5.45 o 
  -3   2  10      265.99      265.71      9.66 o 
  -2   2  10       40.90       43.94      6.31 o 
  -1   2  10      123.73      131.72      8.93 o 
   0   2  10      285.17      278.12     17.99 o 
   1   2  10       10.60        8.95      5.55 o 
   2   2  10        7.16        8.54      5.42 o 
   3   2  10      152.99      134.31     12.81 o 
   4   2  10        3.20        0.26      5.04 o 
   5   2  10       71.66       74.41     19.26 o 
   6   2  10       78.79       75.83     12.89 o 
   7   2  10        0.08        9.17     10.18 o 
   8   2  10        0.11       10.59      9.59 o 
   9   2  10       90.47      100.79     43.49 o 
 -10   3  10       11.94        6.16      8.54 o 
  -9   3  10        2.20        3.63      8.76 o 
  -8   3  10       11.57       12.10      5.31 o 
  -7   3  10       24.97       29.57      5.56 o 
  -6   3  10        2.28        2.96      2.90 o 
  -5   3  10        0.25        4.91      2.66 o 
  -4   3  10        1.37       -1.66      2.58 o 
  -3   3  10      246.32      270.94     11.69 o 
  -2   3  10       93.11       82.59      7.97 o 
  -1   3  10       10.76        7.52      3.93 o 
   0   3  10       50.03       39.98      5.51 o 
   1   3  10        1.70        0.58      6.88 o 
   2   3  10       22.76       19.14      6.25 o 
   3   3  10       15.76       21.85      6.86 o 
   4   3  10      357.20      345.57     19.05 o 
   5   3  10        0.37       -5.63      5.70 o 
   6   3  10        0.47       -8.02      8.02 o 
   7   3  10        9.53       11.37      8.72 o 
   8   3  10       44.17       51.48     12.51 o 
   9   3  10       34.89       36.48     12.57 o 
 -10   4  10       33.76       23.35     11.07 o 
  -9   4  10       44.12       38.37      9.02 o 
  -8   4  10       13.82       13.88      5.99 o 
  -7   4  10        6.82        5.26      4.05 o 
  -6   4  10        6.34        3.24      2.78 o 
  -5   4  10        1.37        1.92      2.81 o 
  -4   4  10        1.49        0.19      2.81 o 
  -3   4  10       94.21      107.91      6.83 o 
  -2   4  10      776.82      723.94     25.66 o 
  -1   4  10       71.22       46.58      7.75 o 
   0   4  10        1.40        3.91      4.71 o 
   1   4  10       78.86       85.83     10.57 o 
   2   4  10        1.33       10.10      5.69 o 
   3   4  10      138.02      135.85     12.67 o 
   4   4  10      219.77      183.27     15.08 o 
   5   4  10      174.47      153.17     16.68 o 
   6   4  10      170.16      135.65     15.61 o 
   7   4  10       96.27       88.09     15.67 o 
   8   4  10       12.36       18.22     13.85 o 
   9   4  10       43.83       20.91     10.92 o 
 -10   5  10        0.00        9.54     13.17 o 
  -9   5  10       38.25       27.79      9.01 o 
  -8   5  10       44.39       46.98      7.97 o 
  -7   5  10        9.72       19.89      5.95 o 
  -6   5  10        8.96        1.90      4.42 o 
  -5   5  10        0.15       -0.89      3.00 o 
  -4   5  10      155.23      138.98      7.31 o 
  -3   5  10      185.43      190.56     12.32 o 
  -2   5  10       36.44       30.73      5.81 o 
  -1   5  10        1.57       -2.09      3.39 o 
   0   5  10       28.69       46.87      7.65 o 
   1   5  10      168.27      192.94     17.69 o 
   2   5  10        0.28       -1.62      4.14 o 
   3   5  10       10.72        9.28      8.61 o 
   4   5  10       78.01       68.38     13.47 o 
   5   5  10       47.70       39.64     11.87 o 
   6   5  10      103.79      123.93     15.07 o 
   7   5  10        8.01       11.62      8.08 o 
   8   5  10      227.01      202.09     21.05 o 
   9   5  10       33.28       36.85     12.51 o 
  -9   6  10       33.90       45.57     18.71 o 
  -8   6  10        2.29        4.21      5.05 o 
  -7   6  10      103.35      130.28     12.72 o 
  -6   6  10        1.92       -0.17      3.92 o 
  -5   6  10       12.81        8.08      4.84 o 
  -4   6  10      124.41       90.62     10.02 o 
  -3   6  10       75.46       74.56      8.12 o 
  -2   6  10        7.85        7.33      4.07 o 
  -1   6  10      924.14      932.21     31.43 o 
   0   6  10      501.90      510.66     16.82 o 
   1   6  10        2.20        1.80      3.06 o 
   2   6  10       94.29       90.93     10.69 o 
   3   6  10      406.85      381.53     19.14 o 
   4   6  10      579.34      570.90     24.79 o 
   5   6  10        5.95        8.27     13.68 o 
   6   6  10       24.23       28.68      9.27 o 
   7   6  10      164.87      169.65     30.57 o 
   8   6  10       34.75       22.21     20.73 o 
   9   6  10      132.87      128.84     18.96 o 
  -9   7  10        8.28       16.15      8.55 o 
  -8   7  10      106.97      141.37     11.14 o 
  -7   7  10      128.42      175.46     11.18 o 
  -6   7  10      146.26      144.24     16.74 o 
  -5   7  10       38.47       27.85      7.06 o 
  -4   7  10       11.91        4.73      4.87 o 
  -3   7  10      486.05      473.39     22.44 o 
  -2   7  10        0.81        0.01      4.59 o 
  -1   7  10      259.05      250.69     12.10 o 
   0   7  10      392.84      415.33     36.18 o 
   1   7  10       68.29       78.52      7.58 o 
   2   7  10       13.61        8.32      9.37 o 
   3   7  10       57.90       64.90      9.94 o 
   4   7  10       65.34       75.86     11.26 o 
   5   7  10      194.26      244.17     35.68 o 
   6   7  10       11.18       11.46      8.21 o 
   7   7  10        0.27       -1.35      6.78 o 
   8   7  10       13.71       -0.19     11.78 o 
   9   7  10       45.19       25.83     11.47 o 
  -9   8  10        6.31        8.56      7.76 o 
  -8   8  10        3.62        7.14      5.34 o 
  -7   8  10        8.44        5.75      5.25 o 
  -6   8  10      242.80      281.36     13.83 o 
  -5   8  10       61.22       46.84      7.13 o 
  -4   8  10        8.33       -0.50      7.34 o 
  -3   8  10      359.84      317.69     48.81 o 
  -2   8  10       67.65       54.51      9.13 o 
  -1   8  10       66.56       76.22     10.34 o 
   0   8  10      125.30      149.49     10.11 o 
   1   8  10        8.58        7.18      3.89 o 
   2   8  10      124.24      103.81     20.62 o 
   3   8  10       25.72       18.84      6.42 o 
   4   8  10      497.72      521.99     24.37 o 
   5   8  10       28.79       42.86      9.84 o 
   6   8  10        1.87        4.65      6.96 o 
   7   8  10        9.02       -0.84      6.92 o 
   8   8  10       14.17       16.83      9.53 o 
   9   8  10       79.14       67.81     15.56 o 
  -9   9  10        0.20       -1.73      6.90 o 
  -8   9  10        0.45        7.35      5.67 o 
  -7   9  10        7.28       10.51      6.20 o 
  -6   9  10       43.47       40.40      8.88 o 
  -5   9  10      147.51      131.07     10.71 o 
  -4   9  10        1.97        1.69      4.95 o 
  -3   9  10       26.94       13.78      6.70 o 
  -2   9  10        4.02        1.67      5.24 o 
  -1   9  10      163.60      160.85     14.16 o 
   0   9  10      187.46      181.37     14.26 o 
   1   9  10       11.35        3.08      3.87 o 
   2   9  10     1544.26     1521.72     33.28 o 
   3   9  10      600.13      496.71     22.23 o 
   4   9  10      106.85       96.99     19.68 o 
   5   9  10       15.89       16.09      7.59 o 
   6   9  10        0.48       10.05      7.62 o 
   7   9  10       14.65       13.33      9.24 o 
   8   9  10       11.32        0.05      8.54 o 
  -9  10  10        0.35        8.12     11.09 o 
  -8  10  10       61.71       67.82      9.68 o 
  -7  10  10       38.81       31.63      7.95 o 
  -6  10  10        5.32        8.37      5.04 o 
  -5  10  10       68.45       43.30      7.08 o 
  -4  10  10       24.44       18.06      7.25 o 
  -3  10  10      226.12      211.69     24.03 o 
  -2  10  10       47.94       68.52     11.12 o 
  -1  10  10       28.35       15.75      6.44 o 
   0  10  10       29.30       25.67      7.07 o 
   1  10  10      577.91      544.60     23.40 o 
   2  10  10      784.37      779.14     30.47 o 
   3  10  10       84.55       82.99     14.44 o 
   4  10  10        0.23        6.05      6.37 o 
   5  10  10        4.60        1.39      7.01 o 
   6  10  10       49.55       46.66     15.62 o 
   7  10  10        4.40       -1.35      7.84 o 
   8  10  10        0.10        9.09      9.19 o 
  -9  11  10      128.39      140.89     15.68 o 
  -8  11  10        8.83        1.75      6.03 o 
  -7  11  10       21.09       10.41      5.71 o 
  -6  11  10       64.47       79.20      8.91 o 
  -5  11  10       13.23       13.48      5.58 o 
  -4  11  10        0.01       -0.71      5.18 o 
  -3  11  10       14.32        1.23      5.13 o 
  -2  11  10      101.13       81.03     12.09 o 
  -1  11  10      287.44      314.05     19.13 o 
   0  11  10       29.39       28.94      7.28 o 
   1  11  10       35.45       40.14      8.76 o 
   2  11  10       94.84       99.73     11.84 o 
   3  11  10      594.69      595.76     33.66 o 
   4  11  10       17.31       17.94      7.26 o 
   5  11  10        9.16       14.43      7.69 o 
   6  11  10        4.20       -3.83      6.58 o 
   7  11  10        0.95        2.58      7.73 o 
   8  11  10        1.18       -1.62      8.55 o 
  -9  12  10       26.41       34.57     11.20 o 
  -8  12  10        0.35       -5.43      5.58 o 
  -7  12  10      104.44      122.52     12.31 o 
  -6  12  10       88.80       67.59      8.70 o 
  -5  12  10        6.71        7.90      5.74 o 
  -4  12  10       27.99       34.27      7.69 o 
  -3  12  10        5.03        2.73      6.08 o 
  -2  12  10      127.70      104.93     13.65 o 
  -1  12  10        0.01        0.23      5.48 o 
   0  12  10       37.40       27.08     11.44 o 
   1  12  10      225.35      233.62     17.27 o 
   2  12  10       82.96       78.24     14.23 o 
   3  12  10      443.30      435.38     52.11 o 
   4  12  10        7.30       10.62      6.25 o 
   5  12  10        0.79       -1.96      6.18 o 
   6  12  10        4.99       -1.72      6.74 o 
   7  12  10        2.61        0.40      7.63 o 
   8  12  10       12.34       11.94      9.96 o 
  -8  13  10      133.61      176.84     15.33 o 
  -7  13  10       21.92       22.22      7.05 o 
  -6  13  10        9.52        4.93      4.81 o 
  -5  13  10       13.49       11.26      6.05 o 
  -4  13  10        0.67        3.42      4.89 o 
  -3  13  10       22.95       15.20      7.66 o 
  -2  13  10       19.01        8.25      6.43 o 
  -1  13  10       80.88       73.36     13.09 o 
   0  13  10      108.42      117.75     13.57 o 
   1  13  10      153.50      120.06     25.25 o 
   2  13  10       46.32       50.15     21.54 o 
   3  13  10        8.79        6.23      5.67 o 
   4  13  10      137.64      150.77     15.28 o 
   5  13  10        0.01       -2.11     10.39 o 
   6  13  10       22.22       19.51      8.94 o 
   7  13  10       28.70       -0.36     11.74 o 
   8  13  10       35.06       27.41     11.28 o 
  -8  14  10      510.64      588.06     28.23 o 
  -7  14  10        0.76       -5.53      5.53 o 
  -6  14  10       26.44       32.46      8.66 o 
  -5  14  10        2.45        9.15      6.13 o 
  -4  14  10        8.39        3.33      5.26 o 
  -3  14  10      146.53      165.19     20.86 o 
  -2  14  10      270.78      290.36     21.07 o 
  -1  14  10        0.27       -3.61      3.61 o 
   0  14  10        4.44        6.54      5.81 o 
   1  14  10        7.00        2.39      5.68 o 
   2  14  10        5.45        6.51      6.67 o 
   3  14  10       31.61       39.94      9.64 o 
   4  14  10       99.34      114.26     14.26 o 
   5  14  10        8.31       -1.60     10.47 o 
   6  14  10      150.08      135.55     25.34 o 
   7  14  10        8.00       -1.69     12.25 o 
  -8  15  10        3.43        4.67      7.25 o 
  -7  15  10        1.13        6.18      6.62 o 
  -6  15  10      133.12      166.28     20.19 o 
  -5  15  10      149.13      164.55     19.48 o 
  -4  15  10        1.19        3.16      5.38 o 
  -3  15  10       18.60        9.70      6.97 o 
  -2  15  10       87.53       76.36     32.01 o 
  -1  15  10       62.04       73.60     12.09 o 
   0  15  10       17.83        5.47      5.96 o 
   1  15  10       12.29        2.21      5.60 o 
   2  15  10       28.47       44.58      9.65 o 
   3  15  10        0.42        2.05      6.71 o 
   4  15  10        1.08        1.73      6.67 o 
   5  15  10        1.40       -4.48     11.15 o 
   6  15  10        3.67       12.67     13.60 o 
   7  15  10       16.76       21.45     15.12 o 
  -7  16  10      279.45      321.01     22.39 o 
  -6  16  10      156.88      185.26     19.12 o 
  -5  16  10       18.53       17.24      7.12 o 
  -4  16  10      331.67      438.99     26.93 o 
  -3  16  10       99.06      126.59     16.68 o 
  -2  16  10        0.20        0.53      5.89 o 
  -1  16  10        0.21        1.62      5.62 o 
   0  16  10       49.49       28.25      9.55 o 
   1  16  10       35.63       38.87     22.63 o 
   2  16  10        8.16       15.05      7.56 o 
   3  16  10      105.83      144.29     16.29 o 
   4  16  10       96.09      100.13     16.85 o 
   5  16  10       45.04       30.76      9.48 o 
   6  16  10       65.35       38.26     16.89 o 
   7  16  10       19.67       22.30     16.38 o 
  -7  17  10      545.76      658.02     31.21 o 
  -6  17  10       40.51       55.67     10.76 o 
  -5  17  10        1.01        1.60      6.57 o 
  -4  17  10      265.25      309.91     19.70 o 
  -3  17  10        1.96        2.92      6.62 o 
  -2  17  10        0.01       -0.85      5.91 o 
  -1  17  10       54.93       56.02     11.93 o 
   0  17  10       25.88       26.43      9.33 o 
   1  17  10       26.90       37.80     12.46 o 
   2  17  10        5.34        1.81      6.33 o 
   3  17  10       90.07       95.37     14.15 o 
   4  17  10       61.45       74.72     12.98 o 
   5  17  10       22.33       22.09     12.03 o 
   6  17  10        0.10        1.10     13.17 o 
  -7  18  10       23.05        8.12      8.76 o 
  -6  18  10        4.31       13.42      7.77 o 
  -5  18  10       74.51       60.61     11.49 o 
  -4  18  10       41.37       40.00      9.25 o 
  -3  18  10      189.10      214.47     24.20 o 
  -2  18  10       34.19       38.96     11.14 o 
  -1  18  10       81.91       64.80     12.64 o 
   0  18  10      146.10      147.56     17.32 o 
   1  18  10       47.05       46.03     11.27 o 
   2  18  10        0.17        3.49      9.08 o 
   3  18  10       41.55       39.79     17.02 o 
   4  18  10       73.10       75.28     13.41 o 
   5  18  10      288.41      318.20     24.33 o 
   6  18  10       48.82       14.53     16.05 o 
  -6  19  10        3.11        0.00      7.08 o 
  -5  19  10       47.21       38.45      9.93 o 
  -4  19  10        1.16        6.84      6.95 o 
  -3  19  10      175.82      172.17     15.87 o 
  -2  19  10       94.33      135.92     17.80 o 
  -1  19  10        1.14        9.52      7.68 o 
   0  19  10        5.43        9.94      7.98 o 
   1  19  10       68.17      103.51     21.37 o 
   2  19  10      164.68      208.52     20.78 o 
   3  19  10      202.51      229.51     20.97 o 
   4  19  10       48.31       51.84     13.08 o 
   5  19  10       57.22       61.01     13.55 o 
  -6  20  10        2.24        1.29      7.15 o 
  -5  20  10      266.42      331.74     22.37 o 
  -4  20  10        3.03       -1.52      6.53 o 
  -3  20  10        0.02       -1.96      6.26 o 
  -2  20  10        0.20        3.69      7.86 o 
  -1  20  10        9.58        0.86      7.49 o 
   0  20  10       24.92       14.29      9.11 o 
   1  20  10        0.10       15.10      9.25 o 
   2  20  10       12.80       13.23      9.33 o 
   3  20  10       98.04       89.17     15.49 o 
   4  20  10       27.31       33.01     20.86 o 
   5  20  10        3.64       30.07     14.19 o 
  -5  21  10        8.36       10.77      8.45 o 
  -4  21  10        0.07        1.89      7.43 o 
  -3  21  10        2.00        2.80      6.72 o 
  -2  21  10      202.79      198.92     21.70 o 
  -1  21  10        5.57        2.37      7.63 o 
   0  21  10       15.32       19.47     11.36 o 
   1  21  10        0.82       11.77     17.14 o 
   2  21  10       56.16       56.09     13.45 o 
   3  21  10       19.77       34.29     11.69 o 
   4  21  10       58.90      115.28     24.41 o 
   5  21  10       72.63       80.06     21.37 o 
  -5  22  10        0.13        8.57      8.28 o 
  -4  22  10       72.50       87.33     13.45 o 
  -3  22  10       79.21       73.44     26.27 o 
  -2  22  10       22.56       17.56      9.88 o 
  -1  22  10       46.13       62.58     26.01 o 
   0  22  10       75.16       56.50     13.61 o 
   1  22  10        1.64        0.70      7.84 o 
   2  22  10       17.30       18.94     11.01 o 
   3  22  10       14.99       42.82     17.40 o 
   4  22  10       16.65       19.59     13.94 o 
  -4  23  10        4.10        0.37      8.15 o 
  -3  23  10       18.22       14.02      8.60 o 
  -2  23  10        8.28       11.15      8.02 o 
  -1  23  10        0.32       12.07      9.37 o 
   0  23  10        0.09       -3.62      7.67 o 
   1  23  10        2.47        5.15     11.65 o 
   2  23  10        0.79        4.39     13.26 o 
   3  23  10       23.00       21.79     15.96 o 
  -3  24  10       41.58       33.05     10.35 o 
  -2  24  10        1.59        6.76      7.73 o 
  -1  24  10       38.28       45.02     13.34 o 
   0  24  10       51.40       10.05     13.85 o 
   1  24  10        0.10        2.62     12.08 o 
   2  24  10        4.79        0.93     12.75 o 
  -1  25  10       32.15       37.67     17.48 o 
   0  25  10        0.22       -6.17     11.23 o 
   1  25  10        0.27        7.18     14.36 o 
  -9   1  11        1.94       -0.90      5.92 o 
  -8   1  11       65.28       52.11      7.48 o 
  -7   1  11      132.71      164.33     11.07 o 
  -6   1  11      160.03      172.64      8.48 o 
  -5   1  11        2.06        5.55      3.77 o 
  -4   1  11        0.00        3.37      3.15 o 
  -3   1  11       85.03       77.08      8.79 o 
  -2   1  11      181.90      219.90     18.75 o 
  -1   1  11      912.08      877.99     31.22 o 
   0   1  11       84.24       62.33     10.47 o 
   1   1  11       45.66       42.17      8.63 o 
   2   1  11        9.15        9.29      6.00 o 
   3   1  11      142.88      158.60     28.55 o 
   4   1  11      201.11      208.16     16.90 o 
   5   1  11       69.85       84.17     33.49 o 
   6   1  11        0.19       -2.38      5.82 o 
   7   1  11        3.21        5.78      8.40 o 
   8   1  11       45.87       35.45     24.66 o 
   9   1  11        0.83       -8.47      8.47 o 
  -9   2  11      139.09      131.61     12.55 o 
  -8   2  11       22.43       29.29      6.75 o 
  -7   2  11      211.16      231.10     12.90 o 
  -6   2  11       52.05       41.77      5.06 o 
  -5   2  11      217.08      211.33      8.56 o 
  -4   2  11       22.01       22.29      4.13 o 
  -3   2  11        6.82        3.70      6.53 o 
  -2   2  11      197.18      212.85     13.26 o 
  -1   2  11      440.96      496.82     22.91 o 
   0   2  11       15.94        6.93      5.48 o 
   1   2  11       29.10       45.58     11.02 o 
   2   2  11       49.25       59.11      9.76 o 
   3   2  11       52.93       42.82      9.00 o 
   4   2  11       65.20       63.23     10.94 o 
   5   2  11      184.07      189.29     17.23 o 
   6   2  11       10.50       17.60      8.27 o 
   7   2  11       16.59       12.01      8.99 o 
   8   2  11       18.48       -1.77      8.30 o 
   9   2  11        0.77        2.00      9.79 o 
  -9   3  11       15.45        9.08      8.14 o 
  -8   3  11        3.88        1.22      4.92 o 
  -7   3  11       35.16       38.85      6.35 o 
  -6   3  11      137.82      143.20      8.60 o 
  -5   3  11       18.35       17.69      3.81 o 
  -4   3  11        0.05        1.13      3.03 o 
  -3   3  11        2.16       -0.22      3.75 o 
  -2   3  11     2872.21     2720.42     66.22 o 
  -1   3  11      377.26      337.47     29.39 o 
   0   3  11      119.19      136.78     13.50 o 
   1   3  11       98.57       95.62     11.78 o 
   2   3  11      215.74      215.14     16.10 o 
   3   3  11        7.10        5.98      6.02 o 
   4   3  11        2.30        0.94      5.00 o 
   5   3  11       95.17      118.21     26.01 o 
   6   3  11      108.11      126.31     15.95 o 
   7   3  11        8.40        7.73      8.39 o 
   8   3  11       18.50        9.12      9.61 o 
  -9   4  11       66.44       68.43     11.79 o 
  -8   4  11       69.50       69.87      9.49 o 
  -7   4  11       47.49       47.01     13.34 o 
  -6   4  11        3.68        4.21      4.02 o 
  -5   4  11       25.52       19.32      4.01 o 
  -4   4  11       75.73       84.27      7.21 o 
  -3   4  11       11.15        8.41      4.29 o 
  -2   4  11     1357.35     1403.07     39.73 o 
  -1   4  11      428.25      353.72     73.98 o 
   0   4  11       91.61       84.18     11.41 o 
   1   4  11      254.32      255.01     17.09 o 
   2   4  11       47.01       35.23      8.18 o 
   3   4  11       27.55       41.82      9.33 o 
   4   4  11       25.60       20.24     14.82 o 
   5   4  11        0.01        1.13      6.41 o 
   6   4  11        0.69       -4.08      6.66 o 
   7   4  11       53.16       40.34     16.09 o 
   8   4  11       15.22       15.43      9.85 o 
  -9   5  11       80.52       88.28     13.18 o 
  -8   5  11      218.61      266.76     15.48 o 
  -7   5  11      202.44      225.26     14.44 o 
  -6   5  11      356.85      423.16     15.98 o 
  -5   5  11        5.74       -3.48      3.93 o 
  -4   5  11        3.47        2.74      5.74 o 
  -3   5  11        2.80        1.29      3.69 o 
  -2   5  11      406.14      418.08     16.67 o 
  -1   5  11       37.02       63.00     11.98 o 
   1   5  11      174.31      217.51     15.93 o 
   2   5  11       29.00       20.82      7.18 o 
   3   5  11       20.07       23.69      7.64 o 
   4   5  11       46.95       44.22     17.86 o 
   5   5  11        9.45       21.97     10.64 o 
   6   5  11       35.22       30.00     26.14 o 
   7   5  11        2.61       -2.00      8.19 o 
   8   5  11       31.41       33.66     21.41 o 
  -9   6  11        1.66       -0.93      7.28 o 
  -8   6  11       26.87       24.51      6.98 o 
  -7   6  11       12.66       10.20      5.81 o 
  -6   6  11        1.98        7.91      5.52 o 
  -5   6  11      128.51      157.25     11.62 o 
  -4   6  11        8.33       10.90      6.26 o 
  -3   6  11      322.59      272.29     29.52 o 
  -2   6  11      263.58      258.52     13.46 o 
  -1   6  11      760.52      724.53     31.06 o 
   0   6  11      220.75      270.73     17.75 o 
   1   6  11       12.05        9.48      5.37 o 
   2   6  11      190.29      182.17     14.80 o 
   3   6  11       10.33        7.84      6.06 o 
   4   6  11      154.97      133.80     14.24 o 
   5   6  11      119.05      114.24     16.34 o 
   6   6  11      181.70      182.74     18.45 o 
   7   6  11        0.66        6.81      9.07 o 
   8   6  11       65.39       42.57     14.86 o 
  -9   7  11       19.53       23.71      8.94 o 
  -8   7  11      150.82      198.88     15.70 o 
  -7   7  11       10.29        9.25      5.68 o 
  -6   7  11        2.78        1.91      4.74 o 
  -5   7  11      116.50      109.95     11.84 o 
  -4   7  11        3.35        2.35      5.38 o 
  -3   7  11      139.24      122.68     23.82 o 
  -2   7  11      153.62      106.13     12.92 o 
  -1   7  11       48.38       35.44      8.38 o 
   0   7  11      746.02      781.36     22.63 o 
   1   7  11       11.77       10.95      6.05 o 
   2   7  11      107.54      101.38     11.89 o 
   3   7  11      191.32      213.12     16.52 o 
   4   7  11       71.24       69.56     28.25 o 
   5   7  11      124.37       88.93     18.71 o 
   6   7  11      118.01      136.58     19.21 o 
   7   7  11       23.89       19.42     10.07 o 
   8   7  11        6.84       22.19     10.22 o 
  -9   8  11        2.34       -0.46      6.50 o 
  -8   8  11       31.20       28.61      7.81 o 
  -7   8  11       26.77       22.86      7.17 o 
  -6   8  11       75.51       91.55     10.55 o 
  -5   8  11        6.86        3.60      5.12 o 
  -4   8  11       11.21        4.10      6.33 o 
  -3   8  11       11.08        5.86      6.19 o 
  -2   8  11        9.58        4.86      5.55 o 
  -1   8  11        7.68        6.32      5.44 o 
   0   8  11       21.73       22.51      7.08 o 
   1   8  11      164.22      165.06     14.41 o 
   2   8  11       57.95       44.42     15.03 o 
   3   8  11        0.08        1.53      5.79 o 
   4   8  11       94.52       97.41     12.75 o 
   5   8  11       62.67       61.09     11.73 o 
   6   8  11        0.36        1.08      7.79 o 
   7   8  11       30.74       27.24     14.53 o 
   8   8  11        7.91        7.50      9.73 o 
  -9   9  11       36.00       56.09     10.96 o 
  -8   9  11        1.75        1.62      5.31 o 
  -7   9  11        3.69        4.62      5.98 o 
  -6   9  11      131.47      147.31     14.06 o 
  -5   9  11       72.92       78.91     13.62 o 
  -4   9  11       23.01       23.75      9.08 o 
  -3   9  11       24.64       23.21      7.88 o 
  -2   9  11        6.40       -2.07      4.64 o 
  -1   9  11      307.03      267.98     20.10 o 
   0   9  11       25.99       19.17      6.83 o 
   1   9  11      130.18      150.96     13.71 o 
   2   9  11      119.12      110.42     18.54 o 
   3   9  11        0.36        3.78      5.85 o 
   4   9  11        1.45       15.39      7.43 o 
   5   9  11        4.60       10.17     10.89 o 
   6   9  11        8.97        0.06      7.70 o 
   7   9  11       10.37        1.75      8.28 o 
   8   9  11       20.74       28.57     11.79 o 
  -8  10  11       19.72       28.11      7.67 o 
  -7  10  11        0.80       -3.17      5.31 o 
  -6  10  11       44.02       29.30      8.04 o 
  -5  10  11       58.83       48.52      9.12 o 
  -4  10  11      369.29      372.31     23.22 o 
  -3  10  11       26.20       16.83      7.80 o 
  -2  10  11        2.93       -0.70      5.88 o 
  -1  10  11        7.20        8.48      6.32 o 
   0  10  11        1.23        0.32      5.05 o 
   1  10  11      155.39      176.09     28.17 o 
   2  10  11      155.54      182.25     25.17 o 
   3  10  11       59.82       52.85      9.68 o 
   4  10  11      616.85      622.42     27.46 o 
   5  10  11      329.03      303.81     21.35 o 
   6  10  11        5.11        1.21      7.84 o 
   7  10  11        2.48       10.11      9.14 o 
   8  10  11        0.51       -1.32      8.78 o 
  -8  11  11       57.04       60.15     16.52 o 
  -7  11  11       30.31       29.72      8.06 o 
  -6  11  11       12.98       12.44      6.64 o 
  -5  11  11       86.67       94.81     11.80 o 
  -4  11  11      111.93      133.95     16.24 o 
  -3  11  11        4.70        9.58      6.44 o 
  -2  11  11        0.11       -2.14      5.22 o 
  -1  11  11       42.04       17.43      7.35 o 
   0  11  11       22.05       24.04      8.00 o 
   1  11  11      101.11       81.34     11.70 o 
   2  11  11      135.26      134.71     23.23 o 
   3  11  11       23.13       64.44     17.14 o 
   4  11  11        0.32       -3.97      9.80 o 
   5  11  11        2.87       -7.34      8.11 o 
   6  11  11       25.48       19.51      9.49 o 
   7  11  11        1.90       10.55      9.17 o 
   8  11  11        0.72       11.40     10.20 o 
  -8  12  11       53.63       55.05     17.50 o 
  -7  12  11      407.10      501.02     26.58 o 
  -6  12  11        0.10       -1.16      5.66 o 
  -5  12  11        1.93       -2.45      5.03 o 
  -4  12  11       17.33       10.92     10.64 o 
  -3  12  11        3.86       -2.16      6.70 o 
  -2  12  11       11.76        5.54      9.37 o 
  -1  12  11       57.00       39.43     23.23 o 
   0  12  11      193.43      227.00     31.80 o 
   1  12  11       68.10       41.72      9.27 o 
   2  12  11        0.07        5.68      6.45 o 
   3  12  11       35.79       40.37     15.54 o 
   4  12  11      200.81      216.80     28.29 o 
   5  12  11       17.56        6.93     12.08 o 
   6  12  11       12.22       13.14     16.09 o 
   7  12  11       12.26       10.82      8.95 o 
  -8  13  11        7.16       11.99     10.25 o 
  -7  13  11       29.08       39.87      9.96 o 
  -6  13  11       21.84       16.21      7.75 o 
  -5  13  11      101.83      105.48     12.83 o 
  -4  13  11        7.37       12.11      6.03 o 
  -3  13  11        5.64       -0.63      5.98 o 
  -2  13  11        1.65        1.23      5.68 o 
  -1  13  11       56.56       50.70     10.24 o 
   0  13  11        3.74        4.14      5.94 o 
   1  13  11      111.23      102.08     20.35 o 
   2  13  11      100.55      103.09     13.72 o 
   3  13  11        7.51       17.23     10.98 o 
   4  13  11      407.42      351.59     35.39 o 
   5  13  11      102.95       93.32     22.89 o 
   6  13  11       57.38       36.57     16.89 o 
   7  13  11       30.44       55.82     20.02 o 
  -8  14  11      140.06      171.87     31.84 o 
  -7  14  11        2.94        2.09      6.64 o 
  -6  14  11        0.46       -2.96      5.38 o 
  -5  14  11       31.27       32.69     11.56 o 
  -4  14  11       26.98       33.77      8.85 o 
  -3  14  11       32.29       30.30     10.09 o 
  -2  14  11      270.95      259.92     20.82 o 
  -1  14  11       39.45       35.27      9.61 o 
   0  14  11       15.86       15.60      8.02 o 
   1  14  11       26.93       29.47      8.89 o 
   2  14  11        2.68       -4.74      7.56 o 
   3  14  11        1.72        7.83      6.30 o 
   4  14  11        7.09        9.54     12.41 o 
   5  14  11       22.15       33.53     16.22 o 
   6  14  11        2.21       10.39     13.77 o 
   7  14  11        1.90        1.35     13.77 o 
  -7  15  11       24.16       20.48      9.33 o 
  -6  15  11      306.23      349.68     22.30 o 
  -5  15  11       38.57       43.36      9.93 o 
  -4  15  11       18.65       29.04      8.48 o 
  -3  15  11        0.71        6.54      7.18 o 
  -2  15  11       60.04       51.94     11.29 o 
  -1  15  11      196.05      225.80     19.74 o 
   0  15  11       27.25       18.40      8.26 o 
   1  15  11       68.20       45.29     10.68 o 
   2  15  11        8.99       13.39      7.44 o 
   3  15  11        0.63        9.38      7.21 o 
   4  15  11        0.01        3.38     10.81 o 
   5  15  11       12.68       16.30     13.43 o 
   6  15  11       27.10       18.92     15.88 o 
  -7  16  11        0.34       -5.16      6.97 o 
  -6  16  11       25.66       25.61      9.14 o 
  -5  16  11       30.81       19.09     14.31 o 
  -4  16  11       43.37       66.59     11.05 o 
  -3  16  11       15.35       30.48     10.29 o 
  -2  16  11       23.43       30.62      9.83 o 
  -1  16  11        7.54        7.74      7.59 o 
   0  16  11      115.07       90.31     14.11 o 
   1  16  11      107.01      116.99     45.86 o 
   2  16  11       71.55       80.42     25.00 o 
   3  16  11        2.71       10.64      7.46 o 
   4  16  11        1.52       13.34     12.92 o 
   5  16  11        7.51       10.89     13.26 o 
   6  16  11       79.79       65.28     20.69 o 
  -7  17  11        1.26       -4.65     12.58 o 
  -6  17  11       10.25        9.92      8.35 o 
  -5  17  11        4.08        7.80      7.48 o 
  -4  17  11        8.07        2.58      6.43 o 
  -3  17  11       45.45       46.87     22.17 o 
  -2  17  11       11.70        8.16      7.19 o 
  -1  17  11       36.56       73.78     13.53 o 
   0  17  11       46.52       35.75     10.23 o 
   1  17  11       33.89       25.03      9.26 o 
   2  17  11        8.05       21.43      8.63 o 
   3  17  11        2.41        8.69      7.48 o 
   4  17  11       23.72       31.50     17.57 o 
   5  17  11       15.03       19.17     15.71 o 
   6  17  11       61.42       31.33     18.50 o 
  -6  18  11        1.86       13.85      8.26 o 
  -5  18  11       54.48       81.82     13.12 o 
  -4  18  11      109.02      149.19     20.18 o 
  -3  18  11        1.56        1.85      6.96 o 
  -2  18  11      147.54      148.80     30.15 o 
  -1  18  11        0.80        3.16      8.36 o 
   0  18  11       13.59       14.01      8.66 o 
   1  18  11        0.23        3.07      6.54 o 
   2  18  11        7.66        5.83      8.41 o 
   3  18  11        0.06       -6.32      6.87 o 
   4  18  11        0.54       -1.99     10.73 o 
   5  18  11       31.43       17.74     15.20 o 
  -6  19  11        0.10        1.16      7.29 o 
  -5  19  11      290.33      359.38     23.45 o 
  -4  19  11       23.18       23.91     14.87 o 
  -3  19  11        5.89       13.84      7.34 o 
  -2  19  11        1.87       -1.84     11.23 o 
  -1  19  11       60.37       69.78     14.27 o 
   0  19  11        1.95        5.69      7.89 o 
   1  19  11       22.48       21.20      9.69 o 
   2  19  11        2.51        4.78      8.22 o 
   3  19  11       23.90       18.20      9.10 o 
   4  19  11        0.37        1.00      8.87 o 
   5  19  11       77.84       54.30     20.52 o 
  -5  20  11       89.07       98.35     14.73 o 
  -4  20  11       37.74       55.55     11.35 o 
  -3  20  11       26.96       23.30      8.76 o 
  -2  20  11        3.57       -7.14      7.14 o 
  -1  20  11       53.00       51.19     14.36 o 
   0  20  11        0.05       -6.98      6.98 o 
   1  20  11        0.49       -7.01      7.01 o 
   2  20  11       63.57       83.83     15.34 o 
   3  20  11       33.25       25.35     10.68 o 
   4  20  11       87.96       55.76     13.67 o 
  -4  21  11        0.66       -0.04      6.86 o 
  -3  21  11       16.69       19.84     10.39 o 
  -2  21  11       52.71       73.33     17.14 o 
  -1  21  11       12.10       14.81      9.35 o 
   0  21  11        0.17        3.86      8.61 o 
   1  21  11       46.33       29.71     11.68 o 
   2  21  11        1.11        6.74      8.81 o 
   3  21  11        2.27        2.97      9.14 o 
   4  21  11       18.13       17.90     14.61 o 
  -4  22  11       45.86       35.66     10.83 o 
  -3  22  11       61.89       69.76     12.44 o 
  -2  22  11       19.48       18.13     10.78 o 
  -1  22  11      161.43      169.80     21.32 o 
   0  22  11       43.06       32.04     12.05 o 
   1  22  11        0.56        5.70      9.74 o 
   2  22  11       25.42       22.85     12.41 o 
   3  22  11       20.69       26.94     16.72 o 
  -3  23  11       35.64       39.21     10.88 o 
  -2  23  11        0.45       -6.14      7.23 o 
  -1  23  11       44.71       49.17     15.54 o 
   0  23  11        9.85       13.91     12.84 o 
   1  23  11        7.33        8.19     10.63 o 
   2  23  11        6.00        8.45     12.67 o 
   0  24  11        0.85       -3.29     11.23 o 
  -9   0  12        0.04       -5.61     18.62 o 
  -8   0  12       31.15       46.66     13.86 o 
  -7   0  12       15.95       25.93      7.07 o 
  -6   0  12        0.04       -1.10      4.69 o 
  -5   0  12       51.72       54.14      8.67 o 
  -4   0  12       23.36       30.31      9.09 o 
  -3   0  12      171.22      167.90     22.97 o 
  -2   0  12      156.27      166.29     22.55 o 
  -1   0  12      605.19      664.91     39.95 o 
   0   0  12      571.66      619.56     38.60 o 
   1   0  12      308.84      310.29     28.04 o 
   2   0  12       80.31       49.57     14.78 o 
   3   0  12        9.66       20.78     11.49 o 
   4   0  12       31.44       36.32     14.19 o 
   5   0  12      317.34      346.43     33.02 o 
   6   0  12       31.78       11.40     13.09 o 
   7   0  12      193.48      211.39     30.23 o 
   8   0  12       85.13      111.06     25.76 o 
  -9   1  12       40.05       45.89      9.31 o 
  -8   1  12       18.02       15.12      5.96 o 
  -7   1  12       56.37       69.01      6.89 o 
  -6   1  12       99.14      131.35      8.01 o 
  -5   1  12        0.32        3.61      3.10 o 
  -4   1  12       77.76       78.02      8.32 o 
  -3   1  12       81.44       77.45     12.18 o 
  -2   1  12        3.19       -2.57      4.93 o 
  -1   1  12        3.37        0.67      5.43 o 
   0   1  12      115.30      139.14     19.72 o 
   1   1  12      494.63      478.57     23.36 o 
   2   1  12        7.59       -0.02      5.55 o 
   3   1  12       40.69       38.70      9.27 o 
   4   1  12      155.77      136.37     22.46 o 
   5   1  12       42.76       53.00     11.25 o 
   6   1  12        6.19       21.46     14.27 o 
   7   1  12        7.59       10.90      9.29 o 
   8   1  12        6.14        3.62      9.23 o 
  -9   2  12        0.00       -3.86      7.66 o 
  -8   2  12       12.73        7.38      6.75 o 
  -7   2  12       11.93        9.27      5.87 o 
  -6   2  12        5.97       10.89      3.90 o 
  -5   2  12       28.42       26.84      4.78 o 
  -4   2  12       16.73       22.75      5.96 o 
  -3   2  12        0.33        8.93      6.30 o 
  -2   2  12        3.16       15.66      7.31 o 
  -1   2  12        0.05        7.32      8.07 o 
   0   2  12       17.89       18.43      6.83 o 
   1   2  12       16.37       34.17      8.49 o 
   2   2  12        6.39       11.94      6.75 o 
   3   2  12       34.55       43.64     10.05 o 
   4   2  12      115.89       99.11     16.09 o 
   5   2  12       37.81       15.49      8.24 o 
   6   2  12      145.30      149.43     17.85 o 
   7   2  12        3.61        2.79      8.09 o 
   8   2  12       58.24       56.05     22.17 o 
  -9   3  12        7.13       -6.35      9.00 o 
  -8   3  12       18.29        8.56      6.53 o 
  -7   3  12       11.87       12.16      5.28 o 
  -6   3  12       10.07       10.37      5.48 o 
  -5   3  12       96.48      122.48      9.35 o 
  -4   3  12       63.84       76.62     11.77 o 
  -3   3  12      142.06      142.03     15.24 o 
  -2   3  12        1.04        1.00      5.38 o 
  -1   3  12       40.08       41.37      9.58 o 
   0   3  12      701.57      705.33     28.87 o 
   1   3  12       95.46       96.34     12.57 o 
   2   3  12       30.06       24.68      8.00 o 
   3   3  12        0.73        7.46      6.49 o 
   4   3  12       24.59       28.41      8.83 o 
   5   3  12        0.96        1.93      6.54 o 
   6   3  12      192.17      224.19     20.68 o 
   7   3  12       25.49       28.00     10.84 o 
   8   3  12       43.73       30.91     11.52 o 
  -9   4  12        1.31       -5.14      7.60 o 
  -8   4  12        6.60        8.88      6.72 o 
  -7   4  12       31.83       25.45      7.13 o 
  -6   4  12       63.04       63.80      7.15 o 
  -5   4  12        2.52        0.51      4.09 o 
  -4   4  12       21.77       18.87      5.15 o 
  -3   4  12       72.24      103.31     15.54 o 
  -2   4  12       50.94        7.19     11.61 o 
  -1   4  12        6.03       -0.52      5.80 o 
   0   4  12       66.50       61.45     11.11 o 
   1   4  12        5.60        2.50      5.27 o 
   2   4  12      212.82      214.33     24.91 o 
   3   4  12       67.64       90.83     12.80 o 
   4   4  12        0.36        1.18      9.88 o 
   5   4  12       40.67       31.96     10.60 o 
   6   4  12      113.16      111.67     16.29 o 
   7   4  12        0.18        0.84      9.37 o 
   8   4  12        4.39       11.91     10.23 o 
  -9   5  12       34.90       33.58     11.65 o 
  -8   5  12        9.79        2.28      6.18 o 
  -7   5  12       42.89       49.40      8.00 o 
  -6   5  12       67.77       80.57      9.15 o 
  -5   5  12        5.28        6.78      5.43 o 
  -4   5  12        9.11       13.86      9.97 o 
  -3   5  12        0.45       -1.10      4.93 o 
  -2   5  12      200.98      170.21     15.82 o 
  -1   5  12       27.75       39.95      9.12 o 
   0   5  12       88.15      107.18     29.85 o 
   1   5  12      205.25      248.10     23.90 o 
   2   5  12       49.95       47.29     11.11 o 
   3   5  12       51.06       45.22      9.66 o 
   4   5  12       44.08       36.70      9.45 o 
   5   5  12       42.37       35.28     19.64 o 
   6   5  12      109.49       71.60     17.78 o 
   7   5  12      248.86      254.87     24.70 o 
   8   5  12       15.22       22.23     11.69 o 
  -8   6  12        6.62       13.59      6.55 o 
  -7   6  12      116.36      115.71     11.29 o 
  -6   6  12      115.17      129.23     12.27 o 
  -5   6  12        3.00        2.65      5.33 o 
  -4   6  12        5.00        7.72      6.70 o 
  -3   6  12        1.36        0.49      7.39 o 
  -2   6  12       38.79       27.46     11.19 o 
  -1   6  12      423.23      438.28     22.46 o 
   0   6  12      454.39      457.41     23.04 o 
   1   6  12       15.83       12.81      6.62 o 
   2   6  12        3.21        2.17      5.60 o 
   3   6  12        4.11       11.12      9.63 o 
   4   6  12       92.56      100.10     13.57 o 
   5   6  12       73.68       78.50     15.03 o 
   6   6  12      226.85      218.75     20.46 o 
   7   6  12        1.51        6.58      8.48 o 
   8   6  12        8.53        2.65      9.10 o 
  -8   7  12       28.52       38.17      8.37 o 
  -7   7  12       83.81       98.83     10.58 o 
  -6   7  12        7.07        3.42      5.82 o 
  -5   7  12      141.88      156.30     18.44 o 
  -4   7  12        6.85        1.63      6.06 o 
  -3   7  12        0.01        0.27      5.48 o 
  -2   7  12       21.18        7.28      7.47 o 
  -1   7  12       25.40       18.33     11.06 o 
   0   7  12        5.94       -3.17      5.19 o 
   1   7  12       45.40       49.84      9.64 o 
   2   7  12      263.64      258.46     29.69 o 
   3   7  12       54.94       34.67     16.09 o 
   4   7  12      110.81      100.10     13.98 o 
   5   7  12       14.29        5.64      7.58 o 
   6   7  12        0.05        0.18      8.08 o 
   7   7  12        3.99        5.10      8.75 o 
   8   7  12        3.34        1.57      9.62 o 
  -8   8  12        3.60       -0.31      6.02 o 
  -7   8  12        1.06       -1.50      4.88 o 
  -6   8  12       30.38       37.65      8.78 o 
  -5   8  12      228.44      227.68     23.07 o 
  -4   8  12      166.17      202.34     18.56 o 
  -3   8  12      179.21      157.76     30.36 o 
  -2   8  12        8.03        6.04      6.35 o 
  -1   8  12       21.25       14.10     10.73 o 
   0   8  12       25.49       26.86     12.41 o 
   1   8  12      130.89      138.08     23.56 o 
   2   8  12      342.90      364.76     33.95 o 
   3   8  12        4.60       13.88      6.94 o 
   4   8  12      390.93      329.70     21.40 o 
   5   8  12       74.99       68.32     12.53 o 
   6   8  12       18.88       15.82     13.34 o 
   7   8  12        7.64        8.18     17.48 o 
  -8   9  12       69.49       65.20     10.60 o 
  -7   9  12        7.32       17.31      7.66 o 
  -6   9  12        8.13        7.79      6.56 o 
  -5   9  12        1.78        8.87      6.04 o 
  -4   9  12       63.19       60.13     11.85 o 
  -3   9  12       12.83        2.95      5.84 o 
  -2   9  12        0.53        5.31      9.12 o 
  -1   9  12       63.23       64.72     11.23 o 
   0   9  12       95.83       62.67     17.40 o 
   1   9  12      267.52      242.55     29.14 o 
   2   9  12        0.02        1.10      7.94 o 
   3   9  12      130.04      121.39     14.04 o 
   4   9  12      162.88      132.06     14.90 o 
   5   9  12      258.06      273.08     21.32 o 
   6   9  12       27.37       20.29      9.43 o 
   7   9  12       38.44       20.20     22.46 o 
  -8  10  12        6.15        6.91      8.07 o 
  -7  10  12        0.00        6.55      6.68 o 
  -6  10  12      272.01      309.90     20.29 o 
  -5  10  12        5.84        2.84      6.00 o 
  -4  10  12       80.20       64.41     12.35 o 
  -3  10  12        3.34        2.24      6.22 o 
  -2  10  12        7.09        3.24      6.23 o 
  -1  10  12      183.58      180.39     16.60 o 
   0  10  12       11.89        7.09     10.56 o 
   1  10  12       81.50       87.66     19.85 o 
   2  10  12       53.58       79.64     19.59 o 
   3  10  12      449.24      427.26     38.00 o 
   4  10  12        3.23        0.36      6.24 o 
   5  10  12       43.16       24.43     12.58 o 
   6  10  12       26.86       28.62     10.69 o 
   7  10  12       10.49        5.19      9.34 o 
  -8  11  12       62.45      105.88     13.57 o 
  -7  11  12      111.29      131.02     17.31 o 
  -6  11  12       48.34       37.35      9.37 o 
  -5  11  12        5.03       -1.14      5.17 o 
  -4  11  12      152.45      190.96     19.37 o 
  -3  11  12       15.75        0.70      6.48 o 
  -2  11  12       26.02       24.48      8.54 o 
  -1  11  12       67.94       76.96     21.96 o 
   0  11  12        7.03        8.10      8.74 o 
   1  11  12       61.42       93.83     21.37 o 
   2  11  12       81.05       51.52     17.14 o 
   3  11  12        0.22       10.13     11.57 o 
   4  11  12        0.21       -8.78      9.63 o 
   5  11  12      251.48      297.79     34.71 o 
   6  11  12       14.89       22.69     10.19 o 
   7  11  12        0.01        3.77      9.10 o 
  -7  12  12        1.34        2.18      7.10 o 
  -6  12  12       52.25       49.44     10.71 o 
  -5  12  12       20.83        9.51      8.03 o 
  -4  12  12       51.27       39.67     23.10 o 
  -3  12  12        8.70       22.70      8.41 o 
  -2  12  12        7.42        6.48      6.72 o 
  -1  12  12        7.58        3.19      6.15 o 
   0  12  12       85.87       72.22     18.03 o 
   1  12  12      119.23      138.25     24.58 o 
   2  12  12        9.91       10.13     11.91 o 
   3  12  12       87.59      113.68     23.14 o 
   4  12  12       34.75       13.60     13.26 o 
   5  12  12       35.98       42.31     16.81 o 
   6  12  12       10.88        6.00     14.27 o 
   7  12  12        7.98        3.46     14.53 o 
  -7  13  12       26.76       31.40     12.62 o 
  -6  13  12       19.42       11.12      7.03 o 
  -5  13  12        6.18       12.22      7.02 o 
  -4  13  12       46.90       52.95     17.44 o 
  -3  13  12       23.00       24.61      9.81 o 
  -2  13  12        5.16        3.27      6.58 o 
  -1  13  12       16.78       18.32     12.92 o 
   0  13  12       10.98        5.79      6.46 o 
   1  13  12       20.65       15.37      7.57 o 
   2  13  12        7.21       21.54     13.60 o 
   3  13  12       44.51       58.44     18.07 o 
   4  13  12       31.91       23.48     14.27 o 
   5  13  12       15.59       26.86     15.54 o 
   6  13  12       89.32       67.23     21.96 o 
  -7  14  12        1.12       -1.32      7.00 o 
  -6  14  12      365.26      450.12     25.28 o 
  -5  14  12        0.10        1.84      5.99 o 
  -4  14  12       15.79       19.96      7.71 o 
  -3  14  12       18.77       28.08     10.07 o 
  -2  14  12        1.55        2.05      6.60 o 
  -1  14  12        2.10        6.16      7.08 o 
   0  14  12      252.62      267.28     20.85 o 
   1  14  12        8.48       11.65      9.75 o 
   2  14  12        0.26        2.28      9.97 o 
   3  14  12        0.36       -0.59     10.22 o 
   4  14  12        2.48       -1.77     11.49 o 
   5  14  12       64.63       69.68     21.96 o 
   6  14  12       42.73       54.90     20.02 o 
  -7  15  12       33.69       40.09     13.74 o 
  -6  15  12       21.41       17.58      8.78 o 
  -5  15  12        9.33        7.33      6.80 o 
  -4  15  12       55.37       61.67     10.91 o 
  -3  15  12       46.97       35.32     15.29 o 
  -2  15  12      137.44      169.37     18.84 o 
  -1  15  12       41.88       17.38      8.79 o 
   0  15  12       55.85       51.38     11.54 o 
   1  15  12      107.30       84.42     13.62 o 
   2  15  12       68.35      112.24     24.66 o 
   3  15  12       24.22       -7.60     10.39 o 
   4  15  12        8.13        5.49     13.34 o 
   5  15  12       38.25       26.35     16.05 o 
   6  15  12        0.01      -11.32     11.32 o 
  -6  16  12      294.31      381.80     24.28 o 
  -5  16  12        8.13       15.95      7.90 o 
  -4  16  12       94.41      106.69     13.74 o 
  -3  16  12       92.08       98.69     33.66 o 
  -2  16  12      479.85      558.80     30.15 o 
  -1  16  12       12.30       12.79      8.53 o 
   0  16  12        5.03        6.32      7.52 o 
   1  16  12       29.57       14.06      8.28 o 
   2  16  12        7.72       11.32     14.61 o 
   3  16  12       32.80       11.99     13.43 o 
   4  16  12        2.04        9.80     13.94 o 
   5  16  12      101.92      128.46     27.11 o 
  -6  17  12       67.16       91.68     13.90 o 
  -5  17  12      185.83      195.88     18.92 o 
  -4  17  12      112.77      167.16     16.85 o 
  -3  17  12       21.93       15.44      9.89 o 
  -2  17  12      131.24      163.50     19.52 o 
  -1  17  12        2.23        7.21      7.75 o 
   0  17  12       59.49       56.31     12.94 o 
   1  17  12        7.36        8.01      7.72 o 
   2  17  12       16.60       32.69     10.35 o 
   3  17  12       16.54       -8.36     11.06 o 
   4  17  12       15.70        8.45     15.12 o 
   5  17  12        0.35       10.22     13.85 o 
  -5  18  12      274.87      340.73     23.11 o 
  -4  18  12       13.00       16.05      8.08 o 
  -3  18  12      100.37      106.59     17.33 o 
  -2  18  12       45.89       56.41     13.27 o 
  -1  18  12       32.78       42.82     12.03 o 
   0  18  12        4.91       -4.33      6.81 o 
   1  18  12        6.26        4.47      7.38 o 
   2  18  12       25.60       21.36      9.99 o 
   3  18  12       56.46       41.13     18.75 o 
   4  18  12      104.05      135.13     27.70 o 
   5  18  12        0.01       -8.53     13.34 o 
  -5  19  12      154.66      175.03     18.34 o 
  -4  19  12       11.00        9.30      7.67 o 
  -3  19  12       19.91       18.54     11.02 o 
  -2  19  12       61.80       78.71     17.48 o 
  -1  19  12      100.75      109.36     17.40 o 
   0  19  12        0.00       -1.40      7.41 o 
   1  19  12       21.75       15.85      9.12 o 
   2  19  12       21.39       32.46     20.65 o 
   3  19  12        0.33        0.34     13.43 o 
   4  19  12       15.07       40.03     19.34 o 
  -4  20  12       26.03       29.20     12.65 o 
  -3  20  12       51.33       55.47     11.86 o 
  -2  20  12      111.55      146.73     20.32 o 
  -1  20  12       18.37       21.31     10.67 o 
   0  20  12        0.18       -2.26      8.12 o 
   1  20  12       23.04       21.87     11.50 o 
   2  20  12        8.28        1.50      8.03 o 
   3  20  12        0.66       -5.11      8.33 o 
  -3  21  12      187.51      253.12     20.69 o 
  -2  21  12       55.96       61.64     15.75 o 
  -1  21  12        2.54       -3.70      8.13 o 
   0  21  12        6.44       12.65      9.24 o 
   1  21  12        9.30        1.58      9.11 o 
   2  21  12        5.62        3.21      9.62 o 
  -2  22  12        1.71       13.38     10.67 o 
  -1  22  12       41.48       66.32     15.94 o 
   0  22  12       19.44        6.89     10.25 o 
   1  22  12        2.19       -7.51      9.05 o 
  -8   1  13        0.01        6.27      5.94 o 
  -7   1  13       82.84       98.27      9.93 o 
  -6   1  13       99.01       91.93      9.07 o 
  -5   1  13      342.37      413.92     16.76 o 
  -4   1  13      222.82      229.86     20.82 o 
  -3   1  13      122.52      141.00     27.11 o 
  -2   1  13        1.40        5.78      7.21 o 
  -1   1  13        0.00        0.58      5.91 o 
   0   1  13       51.46       62.46     13.26 o 
   1   1  13      443.81      483.09     24.72 o 
   2   1  13        7.81        6.10      6.54 o 
   3   1  13       42.40       53.32     10.93 o 
   4   1  13       44.48       45.82     10.54 o 
   5   1  13      134.10       98.53     14.89 o 
   6   1  13        5.18       19.69      9.58 o 
   7   1  13       15.57        5.93      9.76 o 
  -8   2  13        0.03       -0.50      5.40 o 
  -7   2  13       73.06       82.41     10.19 o 
  -6   2  13       25.90       30.74      7.51 o 
  -5   2  13       37.74       44.70      8.04 o 
  -4   2  13       16.15       45.24     10.33 o 
  -3   2  13      231.13      246.38     30.87 o 
  -2   2  13        0.17        2.90      6.17 o 
  -1   2  13        0.74       -4.70      5.42 o 
   0   2  13       22.35       28.19      8.65 o 
   1   2  13        1.09        4.65      6.27 o 
   2   2  13        0.08       -4.09      6.15 o 
   3   2  13       41.84       38.91     10.17 o 
   4   2  13        6.91       -1.41      6.04 o 
   5   2  13        0.80        2.18      7.58 o 
   6   2  13       43.67       23.97     10.04 o 
   7   2  13        0.99       -5.59      7.75 o 
  -8   3  13       15.96       17.73      7.08 o 
  -7   3  13        7.54       20.78      7.45 o 
  -6   3  13       59.82       79.71      9.97 o 
  -5   3  13        6.25        5.33      5.04 o 
  -4   3  13       26.29       32.75     16.43 o 
  -3   3  13       18.48       15.71      8.07 o 
  -2   3  13        4.56        8.36      7.23 o 
  -1   3  13       94.19       73.46     12.24 o 
   0   3  13      500.63      512.64     25.72 o 
   1   3  13      515.11      551.33     26.60 o 
   2   3  13      269.93      231.40     18.48 o 
   3   3  13        8.30       11.02      7.17 o 
   4   3  13       33.69       20.66      8.66 o 
   5   3  13       14.28       14.70      8.77 o 
   6   3  13       85.13       72.40     14.09 o 
   7   3  13       25.58       29.14     11.43 o 
  -8   4  13        0.04        3.01      6.60 o 
  -7   4  13       81.54       73.20     10.31 o 
  -6   4  13       86.42      105.56     11.33 o 
  -5   4  13        7.29       16.51      5.40 o 
  -4   4  13      113.46      151.51     26.43 o 
  -3   4  13        3.97        6.42      6.45 o 
  -2   4  13       26.01        0.27      6.35 o 
  -1   4  13       51.13       61.69     14.36 o 
   0   4  13     1006.85     1056.52     37.88 o 
   1   4  13        4.48        0.16      6.21 o 
   2   4  13       59.52       60.15     11.32 o 
   3   4  13       46.05       59.07     11.30 o 
   4   4  13       18.84       12.52      7.85 o 
   5   4  13        0.09        9.59      8.36 o 
   6   4  13       65.02       38.72     11.27 o 
   7   4  13        0.60       -8.12      8.12 o 
  -8   5  13        0.43       -1.75      6.67 o 
  -7   5  13        4.79       13.53      6.72 o 
  -6   5  13        0.53        2.19      5.35 o 
  -5   5  13       18.28        9.73      9.73 o 
  -4   5  13       58.53       71.30     12.26 o 
  -3   5  13        1.35       21.37     13.01 o 
  -2   5  13        5.22       16.72     11.57 o 
  -1   5  13       42.79       20.11     21.54 o 
   0   5  13      238.40      284.33     20.47 o 
   1   5  13       11.16       -0.75      6.06 o 
   2   5  13        4.19        1.19      6.50 o 
   3   5  13        3.38       12.00      6.77 o 
   4   5  13        0.52       13.48      8.22 o 
   5   5  13       12.28       19.42     13.64 o 
   6   5  13        8.96       11.93      9.70 o 
   7   5  13       29.21       30.91     12.13 o 
  -8   6  13        1.94        7.83      7.38 o 
  -7   6  13        7.70       10.60      6.74 o 
  -6   6  13       36.64       42.08      7.96 o 
  -5   6  13        0.35        7.88      6.31 o 
  -4   6  13       18.67       17.31     12.50 o 
  -3   6  13       59.81       97.80     21.79 o 
  -2   6  13       21.29       28.04     14.02 o 
  -1   6  13      219.91      211.31     28.21 o 
   0   6  13      591.03      402.96     65.71 o 
   1   6  13      190.26      207.16     18.66 o 
   2   6  13       25.66       30.73      9.36 o 
   3   6  13       32.38       37.97      9.76 o 
   4   6  13        4.10        0.73      6.41 o 
   5   6  13       18.82       16.95      9.16 o 
   6   6  13       39.04       51.18     12.68 o 
   7   6  13      257.41      287.20     26.22 o 
  -8   7  13       38.27       47.39     12.15 o 
  -7   7  13        3.75        9.68      6.55 o 
  -6   7  13      289.72      351.09     18.47 o 
  -5   7  13       38.82       40.35     14.64 o 
  -4   7  13      145.46      186.90     18.47 o 
  -3   7  13       36.29       54.47     17.74 o 
  -2   7  13        0.75       -7.43      7.43 o 
  -1   7  13       28.91       19.42     12.67 o 
   0   7  13        4.22        4.90      8.53 o 
   1   7  13      138.32       53.81     51.94 o 
   2   7  13      439.43      454.21     24.37 o 
   3   7  13       20.96       18.61      8.04 o 
   4   7  13        5.82       11.16      9.29 o 
   5   7  13       59.62       70.91     13.43 o 
   6   7  13        0.45       -0.96     14.15 o 
   7   7  13        2.85       -0.60      9.16 o 
  -8   8  13        2.64        4.81      7.73 o 
  -7   8  13       77.78      104.54     12.37 o 
  -6   8  13       15.44       23.83      8.17 o 
  -5   8  13       78.12       98.68     14.92 o 
  -4   8  13        1.62        1.03      7.85 o 
  -3   8  13       16.51        5.84      7.02 o 
  -2   8  13        5.86       11.57     12.41 o 
  -1   8  13       25.23       36.06     15.46 o 
   0   8  13        9.22       -4.98      8.11 o 
   1   8  13        1.64       -2.20      8.53 o 
   2   8  13      119.64      115.87     23.14 o 
   3   8  13       51.27       36.45     10.68 o 
   4   8  13       33.52       44.84     10.92 o 
   5   8  13        1.11        1.45      7.14 o 
   6   8  13       19.22       11.62      9.45 o 
   7   8  13       23.46       35.77     13.00 o 
  -7   9  13       12.37       12.46      6.98 o 
  -6   9  13       77.94      106.89     32.98 o 
  -5   9  13       30.69       23.45      7.79 o 
  -4   9  13        8.00       11.54      7.18 o 
  -3   9  13       15.61        8.15      6.64 o 
  -2   9  13      120.93      142.73     25.84 o 
  -1   9  13        0.18        1.52      9.29 o 
   0   9  13        0.03       -3.55      8.19 o 
   1   9  13      221.47      201.17     28.88 o 
   2   9  13       51.97       45.44     15.88 o 
   3   9  13        0.93       -8.36      8.36 o 
   4   9  13       19.26        4.58      7.22 o 
   5   9  13        7.89       11.17      8.72 o 
   6   9  13       89.14      101.10     16.21 o 
   7   9  13        7.04        0.99     10.56 o 
  -7  10  13       34.76       36.55     22.67 o 
  -6  10  13      227.91      303.80     20.80 o 
  -5  10  13       82.09       91.80     12.73 o 
  -4  10  13      146.63      130.93     17.50 o 
  -3  10  13       48.51       52.99     11.36 o 
  -2  10  13       42.98       51.94     11.02 o 
  -1  10  13       36.51       30.57     14.02 o 
   0  10  13        2.46        2.11      9.54 o 
   1  10  13       35.54       31.67     15.20 o 
   2  10  13        2.27        6.33     10.64 o 
   3  10  13      219.48      262.65     32.77 o 
   4  10  13      286.94      234.78     31.84 o 
   5  10  13      109.41      101.09     23.82 o 
   6  10  13        5.46        5.85      8.65 o 
  -7  11  13       16.63       11.60      7.92 o 
  -6  11  13       80.16       80.16     12.57 o 
  -5  11  13      126.12      136.78     21.95 o 
  -4  11  13       78.38       99.25     15.64 o 
  -3  11  13       44.92       54.10     17.23 o 
  -2  11  13        4.95        0.60      7.69 o 
  -1  11  13        1.06       -4.81      8.61 o 
   0  11  13        6.19       -7.85      7.85 o 
   1  11  13       75.86      106.92     22.89 o 
   2  11  13       74.71       92.22     21.70 o 
   3  11  13      134.86      129.55     25.34 o 
   4  11  13       38.00       44.76     17.40 o 
   5  11  13      127.83      175.16     29.22 o 
   6  11  13      118.57      116.80     26.60 o 
  -7  12  13       93.93      105.68     14.81 o 
  -6  12  13       53.04       40.50     10.14 o 
  -5  12  13      138.12      164.39     16.15 o 
  -4  12  13        0.01       -4.29      7.27 o 
  -3  12  13       18.94       28.99     10.26 o 
  -2  12  13        0.08        9.34      7.08 o 
  -1  12  13       59.11       90.03     22.21 o 
   0  12  13       21.64       29.81     15.62 o 
   1  12  13       34.94       30.57     14.78 o 
   2  12  13        3.98        6.93     10.98 o 
   3  12  13      111.83      115.37     24.83 o 
   4  12  13       26.13       34.88     17.23 o 
   5  12  13        9.04      -11.23     11.49 o 
   6  12  13        4.55        3.12     14.19 o 
  -6  13  13      219.82      231.23     19.68 o 
  -5  13  13        0.56       -0.53      6.18 o 
  -4  13  13       24.80       31.19     18.92 o 
  -3  13  13      108.90       88.90     14.97 o 
  -2  13  13       64.67       80.33     29.14 o 
  -1  13  13       14.44       13.10      7.91 o 
   0  13  13       38.81       42.23     16.22 o 
   1  13  13        5.16       -0.76     10.47 o 
   2  13  13       55.99       60.30     19.09 o 
   3  13  13       66.86       58.70     18.83 o 
   4  13  13        3.23       15.88     14.10 o 
   5  13  13      113.45      149.82     29.14 o 
   6  13  13       41.14       24.15     17.06 o 
  -6  14  13       52.53       62.42     12.26 o 
  -5  14  13        1.58        2.25      6.91 o 
  -4  14  13      140.01      157.04     16.07 o 
  -3  14  13       14.43       16.03      9.55 o 
  -2  14  13       29.26       18.49     10.26 o 
  -1  14  13        0.27        3.05      7.41 o 
   0  14  13      171.02      180.90     30.74 o 
   1  14  13        0.39        7.77     12.33 o 
   2  14  13        8.33        8.78     12.67 o 
   3  14  13        9.55       -0.51     12.50 o 
   4  14  13       72.18       79.89     23.56 o 
   5  14  13        7.69        1.52     12.92 o 
  -6  15  13       45.67       36.26     10.36 o 
  -5  15  13       30.22       23.07      9.18 o 
  -4  15  13      266.10      344.91     22.15 o 
  -3  15  13        6.07        7.02      9.13 o 
  -2  15  13        0.31       -2.22      6.77 o 
  -1  15  13        1.44        2.02      7.03 o 
   0  15  13      323.26      329.63     38.34 o 
   1  15  13       22.21       51.86     19.34 o 
   2  15  13        2.43       -4.98     12.16 o 
   3  15  13        0.11      -10.64     10.64 o 
   4  15  13        3.74      -10.64     11.15 o 
   5  15  13        5.30       -3.12     12.33 o 
  -5  16  13       33.96       42.69     15.24 o 
  -4  16  13       52.58       47.38     10.75 o 
  -3  16  13       13.23        9.72      9.96 o 
  -2  16  13        3.48        5.92      8.56 o 
  -1  16  13        0.02       -4.78      7.72 o 
   0  16  13       86.56       91.01     15.46 o 
   1  16  13        1.59       -0.17     10.30 o 
   2  16  13        0.00       10.13     13.17 o 
   3  16  13        5.31        1.77     14.78 o 
   4  16  13        3.61      -10.64     12.84 o 
  -5  17  13        0.21        4.80      7.16 o 
  -4  17  13        2.25       -1.90      7.08 o 
  -3  17  13       15.55        7.16      9.29 o 
  -2  17  13        1.22       -7.58      7.58 o 
  -1  17  13       31.83       33.95     13.60 o 
   0  17  13       20.44       15.28      9.28 o 
   1  17  13        0.31       16.05     14.53 o 
   2  17  13       13.43       14.44     15.12 o 
   3  17  13       60.79       34.46     17.57 o 
   4  17  13        4.54        9.46     14.95 o 
  -4  18  13       41.93       55.52     11.92 o 
  -3  18  13       43.28       58.54     18.16 o 
  -2  18  13        2.60        9.54     10.31 o 
  -1  18  13       64.11       89.52     16.42 o 
   0  18  13       18.68       16.72      9.68 o 
   1  18  13       26.19       25.51     16.89 o 
   2  18  13        1.17       -3.21     12.41 o 
   3  18  13       11.59       10.30     14.27 o 
  -4  19  13        5.48        4.59      9.09 o 
  -3  19  13       18.60       23.66     12.09 o 
  -2  19  13       18.06        4.48      9.48 o 
  -1  19  13        3.24       -4.74      8.50 o 
   0  19  13        6.10        5.41      9.08 o 
   1  19  13       25.87       19.41     10.33 o 
   2  19  13        1.86       11.65     14.02 o 
   3  19  13       14.51       19.17     16.64 o 
  -3  20  13       81.34       85.00     13.74 o 
  -2  20  13       99.07       95.82     22.89 o 
  -1  20  13        0.24       -8.46      8.46 o 
   0  20  13       22.93       15.14     10.72 o 
   1  20  13        3.63        1.40      8.64 o 
   2  20  13        0.34       25.08     17.40 o 
  -1  21  13       39.53       43.32     13.40 o 
   0  21  13        9.32       13.87     10.70 o 
  -6   0  14        3.94       29.19     17.44 o 
  -5   0  14       76.40       84.82     14.28 o 
  -4   0  14       75.73       99.23     21.28 o 
  -3   0  14      164.96      172.46     25.93 o 
  -2   0  14       43.41       52.36     16.64 o 
  -1   0  14       17.82       20.44     11.74 o 
   0   0  14       22.19       21.54     12.75 o 
   1   0  14        0.11       -2.70      9.63 o 
   2   0  14      119.27      118.74     22.21 o 
   3   0  14       90.93       52.62     16.05 o 
   4   0  14       47.77       44.42     16.89 o 
   5   0  14       17.63        1.35     11.91 o 
   6   0  14       89.14      108.52     25.51 o 
   7   0  14      194.41      182.93     31.92 o 
  -7   1  14       11.03        3.02      8.99 o 
  -6   1  14       17.65       16.87      8.88 o 
  -5   1  14      127.20      174.33     12.95 o 
  -4   1  14       96.94      108.12     21.70 o 
  -3   1  14       22.71       29.08     10.06 o 
  -2   1  14        4.09        6.65      7.82 o 
  -1   1  14        2.14        9.31      7.15 o 
   0   1  14      108.22      120.61     15.79 o 
   1   1  14       18.50       27.95      9.35 o 
   2   1  14       30.04       29.83      9.52 o 
   3   1  14       59.40       65.46     12.60 o 
   4   1  14        8.32       10.46      8.27 o 
   5   1  14        1.26       15.87      9.35 o 
   6   1  14        4.35        3.70      8.54 o 
   7   1  14       17.73       16.55     17.78 o 
  -7   2  14        7.08        2.63      8.36 o 
  -6   2  14       36.05       26.58     13.89 o 
  -5   2  14        3.03        2.20      7.30 o 
  -4   2  14       86.62      127.91     16.82 o 
  -3   2  14        2.38        6.58      8.22 o 
  -2   2  14       16.54       16.66      8.62 o 
  -1   2  14       18.34       16.39      8.59 o 
   0   2  14       69.27       76.93     17.23 o 
   1   2  14      100.01      100.06     14.56 o 
   2   2  14       41.37       49.99     19.72 o 
   3   2  14       59.73       58.30     16.55 o 
   4   2  14        1.61       13.73      8.27 o 
   5   2  14       74.50       68.63     13.85 o 
   6   2  14      122.85      111.68     18.01 o 
   7   2  14        7.52       10.30     19.30 o 
  -7   3  14       13.60       18.70      9.08 o 
  -6   3  14        0.68        4.44     11.53 o 
  -5   3  14       39.48       25.95     10.08 o 
  -4   3  14      130.23      134.79     26.10 o 
  -3   3  14       62.92       64.27     13.31 o 
  -2   3  14        4.46        4.18      7.70 o 
  -1   3  14       27.00       16.30      8.96 o 
   0   3  14        0.06       -5.04      6.11 o 
   1   3  14      112.37      112.00     23.14 o 
   2   3  14        2.27       13.85      8.26 o 
   3   3  14       10.88       13.67      7.97 o 
   4   3  14        3.10        7.54     13.22 o 
   5   3  14        3.70       -2.51     12.16 o 
   6   3  14        8.24        8.37      8.88 o 
  -7   4  14        0.04        1.47      7.02 o 
  -6   4  14       33.87       27.46     11.53 o 
  -5   4  14        9.88       12.34      8.76 o 
  -4   4  14       61.84       90.45     22.04 o 
  -3   4  14       47.54       54.98     18.07 o 
  -2   4  14       10.77        6.58      6.96 o 
  -1   4  14       19.77       24.65     15.29 o 
   0   4  14       13.63        0.54      7.39 o 
   1   4  14       10.88       15.57     10.98 o 
   2   4  14      359.51      354.57     23.66 o 
   3   4  14        0.01       -5.00      6.58 o 
   4   4  14      142.36      153.47     21.58 o 
   5   4  14        4.93       10.82      9.02 o 
   6   4  14        0.83       -1.40      8.71 o 
  -7   5  14       15.36       12.60      7.33 o 
  -6   5  14        0.48        0.95      7.24 o 
  -5   5  14        8.06       18.71      8.95 o 
  -4   5  14        9.05       17.90     13.51 o 
  -3   5  14       21.33        9.97     11.74 o 
  -2   5  14        7.41        5.57     10.98 o 
  -1   5  14       97.77      131.16     25.17 o 
   0   5  14      156.95      159.83     18.92 o 
   1   5  14        1.25        0.04     10.05 o 
   2   5  14      318.47      347.78     33.28 o 
   3   5  14        7.90        3.83      7.70 o 
   4   5  14        6.40        4.30      7.65 o 
   5   5  14        0.54       -1.42      8.03 o 
   6   5  14       54.09       40.56     12.71 o 
  -7   6  14        0.54       -5.39      6.13 o 
  -6   6  14        0.21        4.32      6.21 o 
  -5   6  14        0.11        6.00      7.95 o 
  -4   6  14       50.84       45.01     17.74 o 
  -3   6  14        0.78       -2.20     10.64 o 
  -2   6  14        0.43       -5.49      9.88 o 
  -1   6  14       16.23        3.46     10.73 o 
   0   6  14      187.58      220.76     30.32 o 
   1   6  14      102.78      108.61     14.93 o 
   2   6  14      137.59      162.16     17.67 o 
   3   6  14        2.27        3.47      7.13 o 
   4   6  14        9.31        2.62      7.37 o 
   5   6  14       10.95       -0.33     11.95 o 
   6   6  14       82.88       49.09     13.64 o 
  -7   7  14        0.06        8.71      6.84 o 
  -6   7  14       10.46       20.04      8.72 o 
  -5   7  14      162.86      186.24     21.03 o 
  -4   7  14      174.46      176.09     30.91 o 
  -3   7  14        1.92       -3.46      9.54 o 
  -2   7  14        0.09       -7.52     10.56 o 
  -1   7  14       57.10       41.97     15.46 o 
   0   7  14        0.08       -5.91      8.28 o 
   1   7  14        4.61       34.37     14.78 o 
   2   7  14      133.83      124.48     15.82 o 
   3   7  14       88.17       82.40     13.89 o 
   4   7  14        0.97       -2.55      7.08 o 
   5   7  14        4.99        0.38     12.37 o 
   6   7  14      176.51      166.99     20.52 o 
  -7   8  14        0.75       11.51      8.83 o 
  -6   8  14        9.16       16.06      8.20 o 
  -5   8  14        0.03        0.95      6.20 o 
  -4   8  14        9.61       20.52     13.26 o 
  -3   8  14      173.21      171.61     29.47 o 
  -2   8  14       10.47       16.13     13.68 o 
  -1   8  14        6.77       -1.86      9.37 o 
   0   8  14       51.39       46.37     17.31 o 
   1   8  14       39.78       17.57     13.51 o 
   2   8  14       15.41       24.91     13.85 o 
   3   8  14        0.45       -1.01      9.88 o 
   4   8  14       46.00       34.60     19.04 o 
   5   8  14       34.53       20.47      9.82 o 
   6   8  14       67.02       69.73     14.89 o 
  -7   9  14      109.79      132.15     13.92 o 
  -6   9  14       14.79       18.05      8.88 o 
  -5   9  14        4.84       -1.42      6.50 o 
  -4   9  14        0.72       -0.68     12.33 o 
  -3   9  14       11.43       -4.65     10.73 o 
  -2   9  14       26.50       17.40     13.85 o 
  -1   9  14       33.73       53.38     18.58 o 
   0   9  14        6.53        3.21     10.89 o 
   1   9  14        6.18       19.59     12.50 o 
   2   9  14       61.01       47.63     17.40 o 
   3   9  14       76.47       50.59     18.58 o 
   4   9  14       57.34       22.97     15.46 o 
   5   9  14       54.45       26.78     12.33 o 
   6   9  14        8.21       17.89     10.74 o 
  -6  10  14       37.64       40.18     10.17 o 
  -5  10  14       43.03       44.97      9.95 o 
  -4  10  14       55.22       58.12     13.03 o 
  -3  10  14       13.11       12.41     12.67 o 
  -2  10  14       54.84       30.74     16.47 o 
  -1  10  14        9.72       -0.51     11.06 o 
   0  10  14        9.97        7.52     11.40 o 
   1  10  14        0.02        2.45     10.64 o 
   2  10  14      100.02      102.53     23.90 o 
   3  10  14       30.58       21.79     14.53 o 
   4  10  14       81.93      126.34     27.11 o 
   5  10  14        7.12       12.33     14.70 o 
  -6  11  14      210.04      252.39     20.63 o 
  -5  11  14      101.55      112.41     14.55 o 
  -4  11  14      123.25      152.35     30.57 o 
  -3  11  14        9.22       -0.25     11.15 o 
  -2  11  14      132.62      168.99     30.49 o 
  -1  11  14        0.64       13.01     12.75 o 
   0  11  14       57.75       41.13     16.98 o 
   1  11  14       79.54      102.61     23.39 o 
   2  11  14       47.65       58.61     19.85 o 
   3  11  14       18.74       16.72     14.95 o 
   4  11  14       37.75       27.19     16.55 o 
   5  11  14        0.18        9.54     13.94 o 
  -6  12  14       30.72       39.02     10.79 o 
  -5  12  14       30.80       40.15      9.99 o 
  -4  12  14       27.33       32.59     11.74 o 
  -3  12  14        0.11       11.06     13.60 o 
  -2  12  14        7.36        6.93     12.41 o 
  -1  12  14       32.99       23.39     15.12 o 
   0  12  14        0.79       18.41     13.68 o 
   1  12  14       11.85       11.57     12.58 o 
   2  12  14        1.98        2.87     11.74 o 
   3  12  14        5.97       11.40     13.77 o 
   4  12  14        6.82       -2.20     11.15 o 
   5  12  14       10.21       -1.69     12.33 o 
  -6  13  14       30.67       19.85     15.79 o 
  -5  13  14       18.18       10.77      7.73 o 
  -4  13  14       89.56      124.42     18.95 o 
  -3  13  14       22.66       19.36     20.23 o 
  -2  13  14      164.40      175.50     32.01 o 
  -1  13  14       81.43      133.44     28.63 o 
   0  13  14        0.59       -0.17     10.22 o 
   1  13  14        0.02       -3.21     12.58 o 
   2  13  14       28.51        4.48     12.67 o 
   3  13  14        6.83       -7.85     10.64 o 
   4  13  14        5.73        8.19     12.92 o 
   5  13  14       23.77        8.19     14.19 o 
  -5  14  14        6.17       -2.15      6.83 o 
  -4  14  14       74.84      102.96     17.44 o 
  -3  14  14        6.50       11.69     10.22 o 
  -2  14  14       11.54       17.06     15.62 o 
  -1  14  14       29.82       22.21     15.46 o 
   0  14  14       70.69      103.20     26.52 o 
   1  14  14       69.36       70.44     21.87 o 
   2  14  14      101.33      103.63     25.25 o 
   3  14  14        4.51       -1.27     11.99 o 
   4  14  14       37.13       22.89     16.98 o 
  -5  15  14        0.13       -3.79      8.00 o 
  -4  15  14        4.95        4.36      7.24 o 
  -3  15  14       28.74       29.85     13.60 o 
  -2  15  14       34.68       75.33     23.56 o 
  -1  15  14        0.31        5.24     13.26 o 
   0  15  14      173.77      172.63     31.92 o 
   1  15  14       12.71       50.67     21.11 o 
   2  15  14       49.51       47.21     19.85 o 
   3  15  14       52.42       49.24     20.18 o 
   4  15  14        5.69      -10.81     10.81 o 
  -4  16  14      130.11      160.36     17.30 o 
  -3  16  14       35.56       34.60     12.74 o 
  -2  16  14      118.18      124.97     18.71 o 
  -1  16  14       90.08      128.71     29.22 o 
   0  16  14       31.46       20.18     16.64 o 
   1  16  14       11.04       20.35     16.64 o 
   2  16  14       61.33       90.28     25.34 o 
   3  16  14        0.99       -0.34     12.33 o 
  -4  17  14      108.16      132.26     28.12 o 
  -3  17  14       12.33       22.33     11.42 o 
  -2  17  14      152.24      192.99     22.63 o 
  -1  17  14        4.68       -3.04     13.51 o 
   0  17  14        7.67       26.60     17.65 o 
   1  17  14       49.40       72.21     23.31 o 
   2  17  14       33.13       53.46     21.87 o 
   3  17  14        3.45        3.04     14.19 o 
  -3  18  14       88.98      135.99     44.42 o 
  -2  18  14       41.16       50.54     14.21 o 
  -1  18  14       23.17       28.63     19.17 o 
   0  18  14        0.16       22.30     17.65 o 
   1  18  14        6.32        3.46     14.44 o 
   2  18  14       17.28       11.65     16.13 o 
  -1  19  14       13.51       15.47     10.97 o 
   0  19  14       18.41       20.10     17.65 o 
  -6   1  15        5.32       11.04      9.78 o 
  -5   1  15      181.07      233.97     22.05 o 
  -4   1  15        4.69       12.73      9.06 o 
  -3   1  15      171.54      246.80     27.95 o 
  -2   1  15       73.73       84.92     18.45 o 
  -1   1  15       97.93       98.90     15.73 o 
   0   1  15        3.50        2.99     17.61 o 
   1   1  15        0.03        3.20      7.45 o 
   2   1  15      103.79      116.83     16.47 o 
   3   1  15      226.17      231.72     40.50 o 
   4   1  15        0.30       -4.72      7.00 o 
   5   1  15        7.90       13.02      9.31 o 
   6   1  15       21.39       25.96     11.66 o 
  -7   2  15       12.54       19.02     10.89 o 
  -6   2  15        4.16       12.26      9.81 o 
  -5   2  15       28.70       23.41     10.35 o 
  -4   2  15      163.18      178.79     30.07 o 
  -3   2  15        5.22        6.58      8.46 o 
  -2   2  15       80.34       76.80     14.17 o 
  -1   2  15        2.36       -0.76      7.70 o 
   0   2  15        5.79        2.08      7.33 o 
   1   2  15        8.15       10.88      8.37 o 
   2   2  15        4.07        1.77      7.23 o 
   3   2  15        0.04       -2.23      6.94 o 
   4   2  15        5.90       15.56      9.89 o 
   5   2  15       22.60       16.61      9.97 o 
   6   2  15        0.52       -0.48      8.74 o 
  -7   3  15        6.57        9.63     10.87 o 
  -6   3  15       25.97       33.73     11.87 o 
  -5   3  15       10.50       11.72     11.02 o 
  -4   3  15        3.62       -8.11     11.49 o 
  -3   3  15       18.81       11.15     13.26 o 
  -2   3  15       76.87      102.08     16.33 o 
  -1   3  15       21.53       23.14     10.26 o 
   0   3  15       14.91        8.80      8.02 o 
   1   3  15      107.52       81.57     18.45 o 
   2   3  15       10.14        4.77      8.10 o 
   3   3  15      218.05      199.32     20.26 o 
   4   3  15       82.62      103.44     16.72 o 
   5   3  15        0.12        2.28      8.64 o 
   6   3  15        9.05        3.97      9.64 o 
  -6   4  15        2.57       -0.11     13.68 o 
  -5   4  15        1.51        1.07      8.28 o 
  -4   4  15        7.15       -1.27     12.58 o 
  -3   4  15        2.36        2.53     11.49 o 
  -2   4  15      162.45      203.20     31.16 o 
  -1   4  15        1.24        4.17      8.71 o 
   0   4  15        9.61        7.96     15.29 o 
   1   4  15       55.36       56.86     14.23 o 
   2   4  15      176.44      178.47     41.38 o 
   3   4  15       10.18       14.32      8.93 o 
   4   4  15      106.14       97.73     16.32 o 
   5   4  15        0.24       -1.19      8.99 o 
  -6   5  15       25.41       25.89     18.20 o 
  -5   5  15       21.14       34.66     11.72 o 
  -4   5  15       26.23       21.87     16.89 o 
  -3   5  15        1.18        7.85     12.50 o 
  -2   5  15        3.31        5.41     11.82 o 
  -1   5  15        6.59       -4.48     11.15 o 
   0   5  15        2.49        5.41     12.16 o 
   1   5  15        2.39       -2.74      7.31 o 
   2   5  15      134.24      141.10     25.76 o 
   3   5  15        0.03       11.02      8.95 o 
   4   5  15       29.64       33.02     11.47 o 
   5   5  15        1.02       -4.65      8.60 o 
  -6   6  15       19.65        4.32      9.54 o 
  -5   6  15       86.26      102.47     17.44 o 
  -4   6  15       12.48        7.85     14.53 o 
  -3   6  15        4.75       -3.63     10.47 o 
  -2   6  15       18.92       10.98     14.27 o 
  -1   6  15       83.70       83.44     22.21 o 
   0   6  15       20.96       11.99     14.53 o 
   1   6  15        1.31       -8.70      8.70 o 
   2   6  15      426.22      366.83     29.90 o 
   3   6  15        2.12       -0.75      7.67 o 
   4   6  15        1.61        4.59     11.95 o 
   5   6  15        5.83        3.92      9.02 o 
  -6   7  15       50.40       52.22     13.93 o 
  -5   7  15       32.07       49.25     15.29 o 
  -4   7  15      118.37      136.14     28.21 o 
  -3   7  15       12.50       -3.80     12.08 o 
  -2   7  15       80.38       94.59     23.65 o 
  -1   7  15       84.87       95.01     23.65 o 
   0   7  15        0.12        1.77     12.50 o 
   1   7  15       73.36       55.32     19.17 o 
   2   7  15       21.46       39.61     16.55 o 
   3   7  15       47.51       34.63     17.06 o 
   4   7  15        7.77        7.37      8.95 o 
   5   7  15        0.49        0.57      9.09 o 
  -6   8  15      102.46       79.91     16.23 o 
  -5   8  15        0.05       -1.27      7.36 o 
  -4   8  15       31.56       50.84     20.61 o 
  -3   8  15        7.05       22.13     14.70 o 
  -2   8  15       80.13       82.93     24.15 o 
  -1   8  15        8.85        3.38     11.06 o 
   0   8  15        1.61        6.08     12.58 o 
   1   8  15        2.14        3.38     12.41 o 
   2   8  15       16.58       35.89     16.64 o 
   3   8  15        1.95        5.66     13.01 o 
   4   8  15        1.58       -1.01     12.08 o 
   5   8  15        3.98        4.70      8.89 o 
  -6   9  15       11.30       12.11     14.36 o 
  -5   9  15        1.61        0.57      9.16 o 
  -4   9  15      437.21      602.25     53.29 o 
  -3   9  15      152.95      176.09     31.84 o 
  -2   9  15       59.02       41.47     18.24 o 
  -1   9  15        0.00        1.01     12.16 o 
   0   9  15        0.53       15.12     14.27 o 
   1   9  15       32.89       15.03     14.10 o 
   2   9  15        0.01       -9.37      9.37 o 
   3   9  15      139.34      150.25     29.22 o 
   4   9  15      139.31      108.69     24.75 o 
   5   9  15       57.93       37.16     17.74 o 
  -5  10  15      134.23      156.36     21.37 o 
  -4  10  15       62.08      121.87     28.46 o 
  -3  10  15        1.70        0.59     13.01 o 
  -2  10  15       23.58       21.11     15.46 o 
  -1  10  15        1.73        3.97     12.41 o 
   0  10  15        0.44        3.55     12.75 o 
   1  10  15       37.78       67.06     20.78 o 
   2  10  15        4.68        9.63     13.26 o 
   3  10  15       32.39       35.13     17.40 o 
   4  10  15       13.65        0.42     12.58 o 
  -5  11  15      156.01      192.39     23.48 o 
  -4  11  15       66.96       48.98     19.93 o 
  -3  11  15        1.98       -2.70     10.98 o 
  -2  11  15        7.08        5.74     14.27 o 
  -1  11  15        1.04       -4.14     11.57 o 
   0  11  15        0.51        7.94     11.91 o 
   1  11  15        1.88       -7.94     12.25 o 
   2  11  15       16.03        4.48     13.01 o 
   3  11  15        1.76       34.80     16.98 o 
   4  11  15        1.25       24.83     16.98 o 
  -5  12  15       92.85      126.55     25.04 o 
  -4  12  15      278.06      394.74     46.70 o 
  -3  12  15       52.14       58.27     22.13 o 
  -2  12  15       80.49       80.32     23.48 o 
  -1  12  15       63.64       96.87     27.53 o 
   0  12  15        4.43       31.50     16.89 o 
   1  12  15       12.98        2.96     13.43 o 
   2  12  15       41.92       24.58     15.62 o 
   3  12  15       69.02       54.39     21.62 o 
   4  12  15       61.30       44.93     20.18 o 
  -4  13  15       52.31       51.94     21.79 o 
  -3  13  15        9.15       15.62     15.12 o 
  -2  13  15       14.37       17.31     15.46 o 
  -1  13  15       11.40        9.63     15.29 o 
   0  13  15       14.83        7.94     13.77 o 
   1  13  15       61.03       77.36     22.72 o 
   2  13  15        0.89        3.97     14.70 o 
   3  13  15        3.37       -3.72     13.26 o 
  -4  14  15        5.92        6.06      9.55 o 
  -3  14  15       28.91       45.18     21.03 o 
  -2  14  15       70.26       83.53     23.73 o 
  -1  14  15        2.71        9.12     14.53 o 
   0  14  15       27.76       65.37     21.96 o 
   1  14  15       10.00       10.13     14.86 o 
   2  14  15        2.32        0.08     13.43 o 
   3  14  15        1.97        2.11     14.10 o 
  -3  15  15      103.71      111.31     28.71 o 
  -2  15  15       10.30       52.11     21.79 o 
  -1  15  15        8.38        6.93     15.20 o 
   0  15  15        1.93       10.56     15.62 o 
   1  15  15       17.44       17.40     16.05 o 
   2  15  15      213.09      275.83     39.78 o 
  -2  16  15       13.27        4.81     15.79 o 
  -1  16  15       11.83        1.18     14.36 o 
   0  16  15        1.28       -2.62     13.77 o 
   1  16  15       31.20       40.96     20.44 o 
  -1  17  15        0.06      -10.30     13.77 o 
   0  17  15       29.08       18.83     16.98 o 
  -4   0  16       18.36        8.78     15.29 o 
  -3   0  16      187.86      256.40     34.54 o 
  -2   0  16       12.37        6.33     13.34 o 
  -1   0  16       38.53       49.15     18.66 o 
   0   0  16        0.01        3.72     11.99 o 
   1   0  16       30.08       22.55     13.77 o 
   2   0  16       39.46       44.59     17.57 o 
   3   0  16        0.16       -2.45     11.57 o 
   4   0  16        1.65       16.64     13.68 o 
   5   0  16       40.14       23.31     18.41 o 
  -5   1  16        0.03        1.60      9.58 o 
  -4   1  16        9.27       17.99     15.62 o 
  -3   1  16       68.88      102.10     20.94 o 
  -2   1  16       55.90       77.35     29.05 o 
  -1   1  16       14.46       15.52     10.23 o 
   0   1  16       75.09       59.12     13.66 o 
   1   1  16       25.91       25.13     15.29 o 
   2   1  16        4.85       11.71      9.63 o 
   3   1  16        3.05        5.01      8.79 o 
   4   1  16       16.78       10.33      9.84 o 
   5   1  16       36.78       24.18     11.73 o 
  -6   2  16        0.77       16.82     10.92 o 
  -5   2  16       15.86        7.30     12.84 o 
  -4   2  16       60.07       79.64     23.56 o 
  -3   2  16        6.41       16.30     15.54 o 
  -2   2  16       95.88      104.85     17.21 o 
  -1   2  16        0.41       -5.53      7.63 o 
   0   2  16       11.55       14.60      9.52 o 
   1   2  16       12.60        3.32      8.66 o 
   2   2  16        0.03        4.18     10.43 o 
   3   2  16        2.06        6.72      8.51 o 
   4   2  16        8.43       17.13     10.75 o 
   5   2  16       14.37       18.12     11.62 o 
  -6   3  16       15.12       10.05     14.19 o 
  -5   3  16        3.87       16.62     12.96 o 
  -4   3  16       16.33       19.42     14.53 o 
  -3   3  16       13.90       24.07     16.05 o 
  -2   3  16       33.49       31.92     16.30 o 
  -1   3  16        4.14       18.21     11.65 o 
   0   3  16        0.15       13.14      9.95 o 
   1   3  16        2.02        1.92     13.64 o 
   2   3  16       78.94       53.16     13.39 o 
   3   3  16       40.39       29.71     14.06 o 
   4   3  16       18.48       14.41     10.84 o 
  -5   4  16       17.70       14.10      9.87 o 
  -4   4  16       18.37       53.54     21.03 o 
  -3   4  16       14.61       32.77     17.40 o 
  -2   4  16        0.13        0.59     12.08 o 
  -1   4  16      143.62      188.17     31.67 o 
   0   4  16       59.39       54.47     18.92 o 
   1   4  16       12.50       12.02      9.45 o 
   2   4  16        0.87       -7.41      7.41 o 
   3   4  16       97.26      113.25     17.56 o 
   4   4  16        0.31        2.80     14.44 o 
  -5   5  16       16.03       31.09     12.25 o 
  -4   5  16       11.12        6.42     14.61 o 
  -3   5  16       12.39       41.81     18.50 o 
  -2   5  16       32.14       17.48     14.27 o 
  -1   5  16        0.51       -1.27     10.81 o 
   0   5  16       36.32       33.02     15.62 o 
   1   5  16        8.96        4.73     12.33 o 
   2   5  16        2.94       -8.03      8.30 o 
   3   5  16        3.50       -7.43      7.43 o 
   4   5  16      173.31      167.28     46.32 o 
  -5   6  16        4.85        8.20      9.92 o 
  -4   6  16        0.79       14.44     14.86 o 
  -3   6  16       42.21       67.65     23.73 o 
  -2   6  16        0.02        2.70     13.43 o 
  -1   6  16       36.90       41.89     18.41 o 
   0   6  16       22.38       34.12     17.40 o 
   1   6  16       10.91       24.32     14.95 o 
   2   6  16       80.00       64.78     20.02 o 
   3   6  16       61.21       20.10     15.71 o 
   4   6  16       63.70       63.68     15.54 o 
  -5   7  16        7.20       11.30      9.93 o 
  -4   7  16        7.25       12.33     16.13 o 
  -3   7  16        0.16       -8.53     12.67 o 
  -2   7  16      173.24      202.52     34.71 o 
  -1   7  16       35.37       45.27     19.76 o 
   0   7  16       36.72       12.58     14.86 o 
   1   7  16        2.99        8.61     13.51 o 
   2   7  16      131.19      132.76     28.88 o 
   3   7  16       12.61       11.23     14.02 o 
   4   7  16        1.15       -0.42     13.09 o 
  -5   8  16       19.31       26.80     12.29 o 
  -4   8  16       17.94       32.26     19.26 o 
  -3   8  16       33.03       77.70     24.75 o 
  -2   8  16       38.38       20.18     18.07 o 
  -1   8  16        2.68        2.96     13.43 o 
   0   8  16        5.28       31.92     16.38 o 
   1   8  16        0.01       23.39     15.96 o 
   2   8  16        0.12        0.17     12.41 o 
   3   8  16        5.78       12.84     15.20 o 
   4   8  16       65.76       65.28     22.89 o 
  -4   9  16       19.86       35.22     19.34 o 
  -3   9  16       18.43       11.23     14.86 o 
  -2   9  16       14.96       23.31     18.58 o 
  -1   9  16       10.39        8.11     13.51 o 
   0   9  16       20.67       14.78     16.81 o 
   1   9  16       15.64        4.22     13.17 o 
   2   9  16       36.80       40.79     18.83 o 
   3   9  16       25.63       36.57     18.83 o 
  -4  10  16       19.55       43.33     22.21 o 
  -3  10  16        0.00       -8.45     13.85 o 
  -2  10  16        0.12        6.50     14.02 o 
  -1  10  16       45.36       37.92     19.42 o 
   0  10  16       21.89       46.96     19.17 o 
   1  10  16        6.41       10.73     14.70 o 
   2  10  16        7.11        7.43     14.27 o 
   3  10  16        0.47       -0.59     12.25 o 
  -4  11  16       36.34       37.08     20.52 o 
  -3  11  16      166.52      194.75     36.23 o 
  -2  11  16        4.88       19.93     18.07 o 
  -1  11  16       40.80       32.77     17.90 o 
   0  11  16       35.07       34.88     18.50 o 
   1  11  16        1.23        5.24     13.94 o 
   2  11  16       32.40       59.63     21.70 o 
   3  11  16        0.62        5.41     13.34 o 
  -3  12  16        3.29       -3.21     13.85 o 
  -2  12  16      181.88      141.29     29.90 o 
  -1  12  16        0.74       22.97     16.72 o 
   0  12  16       12.93       10.05     14.78 o 
   1  12  16       42.65       47.29     20.27 o 
   2  12  16        5.12        3.80     13.34 o 
  -2  13  16       43.08       41.38     21.54 o 
  -1  13  16        3.93       23.48     16.81 o 
   0  13  16       88.18      152.02     31.50 o 
   1  13  16       68.36       95.10     25.93 o 
  -1  14  16       19.22       10.73     16.81 o 
   0  14  16       20.89       11.99     14.95 o 
  -4   1  17        2.06        4.31     14.95 o 
  -3   1  17      115.66      139.69     29.31 o 
  -2   1  17        8.29       44.53     13.33 o 
  -1   1  17      111.52      110.35     18.13 o 
   0   1  17       21.60       21.74     26.52 o 
   1   1  17        0.34        6.59      9.64 o 
   2   1  17        0.78       -8.33      8.33 o 
   3   1  17       23.80        5.27     10.63 o 
  -4   2  17        5.42       11.06     15.37 o 
  -3   2  17        3.27       13.94     16.30 o 
  -2   2  17       65.66      104.98     26.43 o 
  -1   2  17       34.66       38.60     17.19 o 
   0   2  17        0.06       -1.84      9.31 o 
   1   2  17        5.73        3.56      9.10 o 
   2   2  17       17.02       17.59     10.18 o 
   3   2  17       11.86        7.93      9.76 o 
  -4   3  17        4.95       23.90     18.33 o 
  -3   3  17       14.02       25.00     18.50 o 
  -2   3  17       13.26       -5.41     13.51 o 
  -1   3  17       17.62       17.48     16.47 o 
   0   3  17      131.33      111.73     25.34 o 
   1   3  17       90.86      102.12     17.32 o 
   2   3  17        0.12       -5.56      8.58 o 
   3   3  17        4.40       -3.94      8.83 o 
  -4   4  17        0.44        4.98     16.47 o 
  -3   4  17        7.58        4.39     13.94 o 
  -2   4  17       67.92       88.85     25.59 o 
  -1   4  17       26.95       66.04     22.13 o 
   0   4  17       80.17      106.84     25.67 o 
   1   4  17        5.49       10.73     13.68 o 
   2   4  17       10.26        1.10      9.38 o 
   3   4  17        3.13        7.37     10.35 o 
  -4   5  17        0.22        8.19     15.96 o 
  -3   5  17       55.68       69.84     24.24 o 
  -2   5  17      112.66      134.62     29.73 o 
  -1   5  17       32.55       37.33     19.93 o 
   0   5  17        3.81       19.51     15.79 o 
   1   5  17        0.21       -9.63     10.98 o 
   2   5  17        3.77       -2.70     12.67 o 
   3   5  17        0.86        4.90     13.17 o 
  -3   6  17       29.98       59.20     22.72 o 
  -2   6  17       39.04       19.17     17.14 o 
  -1   6  17        6.75        4.73     14.02 o 
   0   6  17        6.69       14.78     14.61 o 
   1   6  17        3.57       14.95     15.79 o 
   2   6  17        1.14       -7.60     13.09 o 
  -3   7  17        5.26       25.76     18.50 o 
  -2   7  17      147.76      150.16     31.67 o 
  -1   7  17      121.15      115.45     28.55 o 
   0   7  17        2.47       21.45     17.06 o 
   1   7  17       47.62       31.16     19.51 o 
   2   7  17        0.16        6.67     14.53 o 
  -3   8  17        9.41        2.28     14.19 o 
  -2   8  17      113.77      112.49     27.87 o 
  -1   8  17       11.75        4.81     15.62 o 
   0   8  17        3.28        1.35     13.68 o 
   1   8  17        3.20      -10.13     13.77 o 
   2   8  17        0.00        1.27     12.92 o 
  -2   9  17       39.02       59.03     22.30 o 
  -1   9  17        4.43       -1.52     14.61 o 
   0   9  17        0.01       13.34     14.86 o 
   1   9  17        0.36       -8.28     13.34 o 
  -2  10  17       68.90       60.72     23.48 o 
  -1  10  17        5.09       -6.25     13.85 o 
   0  10  17       14.75       13.43     15.71 o 
  -2   0  18       39.02       51.01     21.37 o 
  -1   0  18      180.18      213.33     34.04 o 
   0   0  18       93.34       87.07     24.49 o 
   1   0  18       11.10       26.01     16.81 o 
  -2   1  18        0.03       12.16     17.90 o 
  -1   1  18        1.91        1.65     10.80 o 
   0   1  18       31.59       41.04     13.47 o 
  -2   2  18       29.66       38.85     20.94 o 
  -1   2  18       12.65       15.03     16.72 o 
   0   2  18        4.07       29.98     18.16 o 
  -1   3  18        1.30       -1.69     13.77 o 
   0   3  18        0.02        0.42     13.26 o 
  -1   4  18       19.27       56.58     22.30 o 
                                                 
